# Supplementary material for: Recombination suppression in heterozygotes for a pericentric inversion induces the interchromosomal effect on crossovers in Arabidopsis
Source: Plant J. 2019 Oct 7;100(6):1163–75. doi: 10.1111/tpj.14505 (PMC6973161; doi:10.1111/tpj.14505)
Supplement: Supplementary file 12 — Table S1. List of single nucleotide polymorphisms used for genotyping. [file TPJ-100-1163-s012.xlsx]

## Sheet: Table S1
	Table S1
	SNP code	chromosome	SNP name	SNP C24/Ler	left flanking	right flanking	KASP probe	start (bp)	stop (bp)	interval length (kb)	Polymorph
1	Chr1-1	Chr1	PERL0000109	G/A	AAAGCGAATCAAGACCCCACAAGGGAAAAC	ATCCTTAAAGCAGACTTGAGATCGATCATA	CCCACAAGGGAAAAC[G/A]ATCCTTAAAGCAGA	32807	606161	573354	ATCATGCCATGGATGAGCAGCTACGGATCTTCTTGACAAGGATGAGAGAATCCTCTCGTTAAGACGAGGAGCTGGTCGCTGCAGCCTCTGGTTATCTTTAGTTTCTTCACTCATCTGTCAAAATCAGAACGTTTCATCACTCATTGATATTGACTGAATCTAACATCATAACCCTAATTGGCAGAGAGAGAATCAATCGAATCAAGAGTATTAAATGGAAAAAGCGAATCAAGACCCCACAAGGGAAAAC[G/A]ATCCTTAAAGCAGACTTGAGATCGATCATACCCAAATTATGGATTCATATATTGTTAACGTATCGATTACTGAAAAGATGTATACCAAATCTGTTCACTTTTTCTCTATAGACTCGATGGATGATTGAGATTTGAAGCAACAAA…
2	Chr1-2	Chr1	PERL0004641	A/T	TGTATGTACACAAGCATTCTGTTACCACGA	GGAGTTTTTTTTACCTCCAACATATTGTAG	ATTCTGTTACCACGA[A/T]GGAGTTTTTTTTAC	606161	1534298	928137	AAGTAAAGTTATGTAGAAAGGGGACAAATGCATCATTAACTTGTTGAATTTCATTACATCAACGAGCTTGAAGTTCGTCCCCTGAGAAAAAGAGAGCAATTAAATGTCATGTATGTACACAAGCATTCTGTTACCACGA[A/T]GGAGTTTTTTTTACCTCCAACATATTGTAGCGATGAAGCCCCGCACTAGCATAAAGCTTGACCAATACAGGATCAGGATGCCTACTATTGGGCAGATGACAGTCG
3	Chr1-3	Chr1	PERL0009881	A/C	GGCTCCGAAGACGGCGATTGCGTCGGCTCT	TCGTCATCGAAATCGAGGAGATGATGGCAG	CGATTGCGCGGCTCT[A/C]TCGTCATCGAAATC	1534298	2391077	856779	CTCCACTTTAGTAGCCTCCGATGAACACTCGCCGCCATCATCATCCGCTCCACCGCCATCGCCGCCGCTAAACACAGAATCGGAGCCTCTAAATTCTTCCTCCGCCGCTTCGTCGAGCAGTTCATCCTTCTCCACATTAACTATGCTGTCGCTTAAAGAGATATCGCCGGTAGGCCTAGGGTCATCGATGTGAACGAAGTCCTCTCCAGAGTGAACCTCCGGCTCCGAAGACGGCGATTGCGCGGCTCT[A/C]TCGTCATCGAAATCGAGGAGATATGGCAGATTTAGTAATATTGAAGAATCCGGAGGGCGAAGATAAAGAAGATAGGGATCACGCAAATGGTAACGAAAGAAAGAAGGCAAGGAAGGTATTAACAACGGTGGCAAAGTCGTCTAAT…
4	Chr1-4	Chr1	PERL0015504	C/T	GATTCAAAATCGATTTTGGTGGGTATTGAT	AATGCAATGATTCCACACATTCCCTACAGC	TTGGTGGGTATTGAT[C/T]AATGCAATGATTCC	2391077	3313349	922272	AGAGTAAAATGTAGCAATTCAGAATCCACATTAAATAAAATAAAAGAAAGAAAGAGGAAAATAAACTATATAGTCACCTTTTGTGGGATTTGCAGTTTGAAGTAACTGTATATGTATGTTTACAATGATTCCCAAGAAAACATTCACATAAATCCTTCGGGCATCTTGAAAGTATCAGGATCTTCTTCTTCATGAATCCAACCATACTTCTCGAAAAACGGATTCAAAATCGATTTTGGTGGGTATTGAT[C/T]AATGCAATGATTCCACACATTCCCTACAGCTTCTCCAACGTTAAGATCTCTCACAACTTCCCAAACGCAACTATTGCACTTGAAACCTGCCCCAAAGCTGATCATGAACACTCTATCTCCTCTCTTCAGCCTCTTCTTTGCCTC…
5	Chr1-5	Chr1	PERL0022129	G/T	ATTTAAACTGCTGATTATTCCGACTGTTTT	CTGTTGGTATCTCCTCTAGAGACACTTTGT	TATTCCGACTGTTTT[G/T]CTGTTGGTATCTCC	3313349	4267692	954343	CCTAGGTCTGAGGTCATGGGTACAAAAGACTCTAATGTGCTTAAAGATTATGTTAATATTAGATTTATTTTGGCTGTAAGTTTGTATGCTTATCTATCTTGTATGTTCTCCCTTTGTCTTGTTGTAGGAGCTACGTGCCTACCAAGCAAATATAGCTACAGTGTTGCGAAATGGTACTGATATAATATGTCAAGTGATTTTTATTACTACTAACTATAATTTAAACTGCTGATTATTCCGACTGTTTT[G/T]CTGTTGGTATCTCCTCTAGAGACACTTTGTATCTTGTTTAGCAAACTTTTCTTCTGCCAAGACATCGTTTTACGTTAACAATTCCCTGTGTTGTCTTAAAATGACAGCTATTGACATTCAGAATTAGTTTTTTGTAAATATTTTGG…
6	Chr1-6	Chr1	PERL0029529	C/A	GCTGGCTGCTCCGTTTGTGAGATCTCCATA	TCGTTGATACACCAGCTGTGGGTTCCGGGT	TGTGAGATCTCCATA[C/A]TCGTTGATACACCA	4267692	5168273	900581	GGCTCTCCCGATAAGGTCTGCAACCTTGAGTTTCTCTTTCTTTCCCGAATAAAAGGCCTCTCCGTTTTTGTCTGCCTCTAGTGTTCCCAGGTCTCCCAATGGCTGACAGAAGAAAAAGAGAGTTTTTAGAGGATTGTGATGACATTTTCGTTTTCTAAGAATGCGTTTCACCAACCTCTGTGCCAGTTTGATCTTGAAATGGATTGTACAAGCTCCCTGTGCTGGCTGCTCCGTTTGTGAGATCTCCATA[C/A]TCGTTGATACACCAGCTGTGGGTTCCGGGTGACAAACCGGTAAAGTTGGCTTCGATTCTTGCAAGTTCCATACTGACCTGAGCAAATCGGACTACCCCGAAAATGTCAGGGCCTTTGAATTCTGCTACTGCAGCTGAGACTAAG…
7	Chr1-7	Chr1	PERL0036355	T/C	CGAAATTTGCAATTGACAAATTGTAAACGC	TTGTATTGTCCAACTTTTTATGGGCCTATC	ACAAATTGTAAACGC[T/C]TTGTATTGTCCAAC	5168273	6070538	902265	AAGACATTACGTGTTGTTTGTATAGAAGAATGTGAGGGCAGCAGTGAAGCAGTAGAATCCGGCGTAAGAGACAGCCCGTCGTAGCTTCTGGATCTTTATAACCTCTGAGCAAACATCCAAGATCATCATCTTCACACCTTCGGAAACTCTTTCAGGTATTATATCGAACACCTTGTGATCACTTTACCAAACAGAGATGACGAGTAGAGAAGCATCTCACGAAATTTGCAATTGACAAATTGTAAACGC[T/C]TTGTATTGTCCAACTTTTTATGGGCCTATCTGACCTTTTTCTCTTTTCGGCCCAATAAAACTTTTAGATTTTATTTCTTTTGGCAACAATAAATTTAAAATAATATACATTATGGAAAATCATCTACAAACAAAAACCTTTAAAT…
8	Chr1-8	Chr1	PERL0044694	G/A	GTGATGATCGATTATTAATACAAGCTCAAT	AGGAGTAAGCTGTTACGAACCTGCAGTGAG	TAATACAAGCTCAAT[G/A]AGGAGTAAGCTGTT	6070538	6974572	904034	TGGTTCATTTGCAGAAGAAAAAAGAACTAAAAGCAAAACACAGGCAAAAGAGATACCTTTCCCATGATGTCTAAGAAAGGAGCAGCTTTTTCGTATAGCGGCTTGTCACCTAAAATGTCAAGTGCCAGATAGTCATAAATCTCCATTTCATTCATGATTCAACCATGTTAGAAAATACAGGCAAGTCACCCGCGAAGACAAAATAATCTGATATGCAAAAGTGATGATCGATTATTAATACAAGCTCAAT[G/A]AGGAGTAAGCTGTTACGAACCTGCAGTGAGAATATTAACTGCCCATCTTCGGCAGGCTTTTTGGAACCTGAAACTGGTGCCTATGAATATCAAAAATAGAAATGACTTAAGCCACCAGATCTGTTACAAGGTTTTTTAGTGATT…
9	Chr1-9	Chr1	PERL0050645	G/A	AGTTTGCCAAAACCCTTTCCTCGTTAGCGC	CATTGATCTTCCTACCCGCTTTTTTGCTTG	TTTCCTCGTTAGCGC[G/A]CATTGATCTTCCTA	6974572	7584873	610301	CATATGGTCGATGTGATTTTCTATTAAGATTGGATCATGGAGATTGTCGCTTAATCATCTGAATAAATAGTTAAAGCAAGTTGATAGATAACTCGAGGCAGATTGGAATTTGAAGTTGGCTTGTTTGTAGTGTCTCTTGATAGTATGCGTTTATGAGAGCATTGCCATTTAAATTGCAGGTCCAGGTTCCAGTCTCAGGATCAGAGACCATTGAGTGCGGAGTTTGCCAAAACCCTTTCCTCGTTAGCGC[G/A]CATTGATCTTCCTACCCGCTTTTTTGCTTGACATATATATCAATTATAAGTATGAGATTTGGTTCATTTGGTTATTGAATTGGGTTTGATCACATCAAAATAAGTTCTTGTCCTGTCTCATGTGGATGGTGTTTCCCCTTTGTG…
10	Chr1-10	Chr1	PERL0055617	T/C	AACCAGAAGAAGGGAAAATTGCTCGAACTA	GGTCGTATATAAGTGTGTTGTTTGATCTGG	AAATTGCTCGAACTA[T/C]GGTCGTATATAAGT	7584873	8519270	934397	TATTTGCTGGCGTAACTTAAAAACTTGCGTGGCTGCCTTTCATTTTTTTAATTCTTGTGTTTTGGTGTTTAGGTGGATGAACTCGAAAAAGAAATAGCTGATTCCAAGCAGAAAATTGATTTCTTCCGTGCTAAGATGCAAGAACTTGTAAGTATCTCTGCTTCTTCAGCTTGGTCTTTCCTTTTAAATTGTTTTCTGGAATGGAATCCGCTTATTTGATAACCAGAAGAAGGGAAAATTGCTCGAACTA[T/C]GGTCGTATATAAGTGTGTTGTTTGATCTGGCCTTTTTTGAAGTAATCTCAAAAGTTCTAGGAATGTAGTTGTCTTCAGGTTCCTCCTACATACTATCAATCAGTTTGTTTCTCTAACCTCATCACTTTGGTTCCGTGGATTACA…
11	Chr1-11	Chr1	PERL0065082	A/G	GTTGTACATTGGAATTTGGACAAGGACCAT	GGGTAGGTTTCATGTCCAAGCTCAATGTCC	TTGGACAAGGACCAT[A/G]GGGTAGGTTTCATG	8519270	9165938	646668	GGCCATATTAGTCTACATGCAGCACCTATAGATAATTGAAGGACCTGCAAGTTAAGAACATGTTAATATTTATGAATCTCACATCTTAAAATGTTCCAATGTAATGTGGTTTATAAGAAACTTAAATCGTTATATTTATTGTCGATTAGTTTTGAAATAAACTTTATGATTCGTCCATACTATAATTTATAAAATACATGTAGATATACCTCTTTTTCGTTGTACATTGGAATTTGGACAAGGACCAT[A/G]GGGTAGGTTTCATGTCCAGCTCAATGTCCTCTTGCATCGCTCCATCTATAAACTTTTTCGGGTTTTCGCTAAACACCTTGACGTAGAGTACTACAAGGTTCATGTATATACCCTCTATGAAAACTAAGAGGGAGATATCAAACAAA…
12	Chr1-12	Chr1	PERL0070721	A/G	CCTCAAAAGTTTGCAGTAATGAAGATGATG	TAAGCCACAAAGCTTTGAAACAGTAAGTAA	GTAATGAAGATGATG[A/G]TAAGCCACAAAGCT	9165938	10072606	906668	ATGTCAAACGACTCAAAACCCTAATTTTTAACAAACAAATTCTTAGTCTCCTCTGCTCGATTCTTGCATCTGAGAGAAGAGCAAGAACTAAAGTTCTCTCGTTGTCTTTTGTTTTGAAAGAGAGCATTTTTTGGCCCTTTAGTCTCCATTTCTCTCTGCTCCTTCTAAGGTTATAAGGTTTTTTTTAGTCTTTGGTTAAACGATGGGAAGGACAAAGAAACCTCAAAAGTTTGCAGTAATGAAGATGATG[A/G]TAAGCCACAAAGCTTTGAAACAGTAAGTAACAATTCTACTTCCTTGAAATTTGATATCTTTAAGGTTTGTTTACTTGATACTTATCTTCAGTTACAAGGAGGAGGTTCTGAATCCAAACAAGAAGGACCTCACTGAACTTCCGA…
13	Chr1-13	Chr1	PERL0077594	G/A	GTTTCATTGATACTTTTGCCTTCGGAGGAT	GGTAAAAAAAGTCGTTACCTCCAATCTCTC	TTGCCTTCGGAGGAT[G/A]GGTAAAAAAAGTCG	10072606	10721351	648745	TTCTTCTGTCGCGTTCTGATATTGAGTAAGACACGCTGCGGAACATCCTGCTGGGAAGCCTCCGGGTACCAAAAATGTTTTGCCCCCTAAAGCGATCAAATCCTGTAGTTTGGTTGCTTAATTTGTTAAAGTATAAAACAGATATGTGATTATATTTGTGTAAAGATTTGTTACCACAATTGCAGAAGAAATAGCTTTGATGATCAAATCCTGTAGTTTGGTTTCATTGATACTTTTGCCTTCGGAGGAT[G/A]GGTAAAAAAAGTCGTTACCTCCAATCTCTCCCATGAGTATCAGCGAGTCTCCAAGCATCTCTCTGCAATCTAAACACAAAAATAAAGAAACCCTGTAAGAACAAGGCTAAGTTTCTGTTTATCAAAATAAAAGGCTGAGTTTCT…
14	Chr1-14	Chr1	PERL0082568	C/G	TGTCGGCTTTTGCGTTAGGTTATATAACTC	AACTTTCCTCCTAATAAACGGGTCCACTTT	TAGGTTATATAACTC[C/G]AACTTTCCTCCTAA	10721351	11611886	890535	ATCTCCCTTGGAAAGGTTTTTGTTTTAAGTCAAAACACAATCTCATTTTGTCAAAATGATTTTAGTTGGTCAAAGTAATAATAATACGCCATGATGATAGTTATTCTTGGCAGCTTAAGGATTGAATAATTAGGGCTGCTCTATATACAAAACATATATTAATGAAATTAATTATGATTATTTGTTAGGAAAATCAACTCTTACAAGAGTCGTCTACTGTGTCGGCTTTTGCGTTAGGTTATATAACTC[C/G]AACTTTCCTCCTAATAAACGGGTCCACTTTTTCTAATGAAATATATATTACTACTTTTGGATAAGAACATTTACATGAAATCCAATAAACACCCAGAAATAATTGTTCTTGGCTTACAAATAAAGAAACTCACATATCTCATTAT…
15	Chr1-15	Chr1	PERL0094924	T/G	ATTCATCGATTCACAATCTTATCAATCATG	TCCGTCAATACACACTTTTCTAATTTCAAC	ATCTTATCAATCATG[T/G]TCCGTCAATACACA	11611886	12525193	913307	TTGTTAACAAACATTTTTTGGAGAAAGTTTTTAAAAATTGATTAAATATTCTTATAACTTTGTAAAATAATATTTTCAAAAACTTCTAAACTATCCTCAACTAATAAAATTTTATTTGCCACTTGCAATACAACTAAAACTTTGTTAGACCTTGTACGCAATAAAGAAAATATTTTTCAATGTCGATAGCTATCTCCATTCCAATGGCCCCCCTAGTCTATTCATCGATTCACAATCTTATCAATCATG[T/G]TCCGTCAATACACACTTTTCTAATTTCAACAATTTTATAATTGTTGCCCTCGTTACATTTAATTGTAATATTTTTGTTCTCCTCATGATATATTATTCCATTATTGTATTCGACCATATCTATCTGCGTGTATTGACCGCCTCTT…
17	Chr1-16	Chr1	PERL0115741	C/T	CAATCACTACCCTAAAGTGTTGAGTTCCTC	TATCAACGAAACAAAACTGTTGGAAAATCT	AGTGTTGAGTTCCTC[C/T]TATCAACGAAACAA	13366772	14301441	934669	ACAAAAGAAGCAAATATAATATACTTGAAAATGAAGGTTTATTTATTAGATCTCGGTAGTTATCGTTAAACATTTTCTTTATAAAGTAGTTATGAGTCTAACTATATCTTTGGTTTTTAGAGTCGCCGTGGAAGAGTACGATCTCTTAAATATTTGATTGGTAACTTTTTTGGTAAACATCAGAGTAAAATTAATATTTTTTGTGCTAATAGTGTCTACCAATCACTACCCTAAAGTGTTGAGTTCCTC[C/T]TATCAACGAAACAAACTGTTGGAAAATCTACGCAAGCATATGATTGCATACGATTATAACGTCTCTTGGAACTGTATTATGCTGTCATATCGTTACATGACTGTTTTATACAGTATTATTATGCGGCGTTATATTGTTATATGTA…
18	Chr1-17	Chr1	PERL0125327	G/T	TCTTTTTTACAGGAGCTGCTTATGACGCCA	CCGTGAGCTGTATACAACCGTCATCTCTCC	CTGCTTATGACGCCA[G/T]CCGTGAGCTGTATA	14301441	14919901	618460	TCAACGTCGAGGCTCTGAAGGATGTGTTCATCGTCTAGCTGATGGATTGAATCAAACTCCAACGCCGGTTCAATCTTTACGGTCGATTCAGCTTCCAGTCGTGAATCAACAACGACCATCTCCTCAACCTCGAATCTTGTATCATAACACAGTTCTCAAGCTCAAAACTTACACGAGGAAGATGTGGTAAGGGAGTCAACTCTCTCGGAAGATCTGCTCCTTTTTTACAGGAGCTGCTTATGACGCCA[G/T]CCGTGAGCTGTATACAACGTCATCTCTCCACTTTGGAGCCTAAAACCTTTTGGTAAGAACTCATGTTTAGTTTGCTGATATATGATTAGGTTTAGTATATAGATTAGGTTTGGTTTATTCTTGAATTGTATGAATTTTCCTCCAAT…
19	Chr1-18	Chr1	PT14919101ch1	C/G	ATTTGAGGGTAGGGTTTGATCTAAACTTAC	CTGAACGTACAGATCTCGTCGGTGCTGTTG	TTGATCTAAACTTAC[A/G]CTGAACGTACAGAT	14919101	15979589	1060488	AAGGTTATACATAATTCTGATCCAGTCAAGACACGACAGCTGAATATGGGATTTACTTGATGGACGAGACGGTTGTAACTTGTGGTCCGAACACCGCTATCTAGTTCAACAATTTCACTTCCTTTGACAACATATTGGAGGGGACTTTCGATACCGACCAGTTAGTCGGTAAGTCTATGTTTATTAACTTTATCAATTGATTTTTAGAGACAACATATTTGAGGGTAGGGTTTGATCTAAACTTAC[A/G]CTGAACGTACAGATCTCGTCGGTGCTGTTGTTGAAGTTGGAATTCTGTCTCATTCTGGTGATCCCGACGTCGGCGTTGAGGGGATGATCGTTTCTTTCAAATTGTTAAATGTTTTCCTACTGCAGCAAAGAGGTTCTAGATTGTGAGG…
20	Chr1-19	Chr1	PERL0130452	T/A	CCGCGGCGCAATGGCTTGTGGAACACGGAA	GGGAAAGAAAGGGAAGAAGAAGAGTAATAT	TTGTGGAACACGGAA[T/A]GGGAAAGAAAGGGA	15979589	16879459	899870	ACCATTCCGCTGGAAGAATGGCAAAAGGAGCATCGCACACAGCAAAAGCTAACGGTTTTGGCGACAGTACAGCTCCGTGACCCGACAAGGAGATATGAGGCTGTAGGAGGGACAGTTGTGGTAGCAGTACAAGCGGAAGAGGAGGAGGAGAAAGGGTTAAAGGTAGGAAGTTTGCACATTGGGGGAGTGAAGAAAGATGCGGCGGAGAAGCGGAGGCTTACCGCGGCGCAATGGCTTGTGGAACACGGAA[T/A]GGGAAAGAAAGGGAAGAAGAAGAGTAATATAAAGAAGAAGGAGAAGGAAGAAGAAGAAGAGGAGATGTTGTGGAGCTTGTCATCTAGAGTAATGGCGGATATGTGGCTTAAATCTATAAGGAACCCTGATGTGAAATTGCATTA…
21	Chr1-20	Chr1	PERL0140252	C/G	ATATCATCAATAAGATGGAGTGTATAGGGT	TGGATAGTCCATGTTACTAATGTGTATAGG	TGGAGTGTATAGGGT[C/G]TGGATAGTCCATGT	16879459	17788386	908927	TTATTTAACTAAAATGAAAAACTAACAATAAGATGGAGTGTATAGAATTAAATTATATATATAATTTATTTTGTTTTACACAAACGATCTTCTTATATTATGATAAAATAGATATTTAAATTGTATTGAAAAATCGAATTTAGAAGATTGAAATTTGGGTTAAGAAAATACTAAATTAAATACAGAAAAGTATGTGAGTTAGTTACTATATAAACTTTAAATATCATCAATAAGATGGAGTGTATAGGGT[C/G]TGGATAGTCCATGTTACTAATGTGTATAGGAAAGCTAATCGCATAGTGAATGGATTTGCAAACTATGCGTTTTAATTACTGCTTGGTCTACATTTATTTGATATTTATCCAACAGTTGTAAATCCGACATTGTTAGAGGATACA…
22	Chr1-21	Chr1	PERL0152360	G/T	TAAAAGCAACATCAAAATCTGAACCCAACA	TTGAAATCCACGAAATAGGCGATTAAATCC	AATCTGAACCCAACA[G/T]TTGAAATCCACGAA	17788386	18384466	596080	GCTTGCAACAATCACTAATCTCGATGCAATTCGGGTTCTCACATGACTTACTCACACTGATTCTTCTTCCCTCAGCTACAGTTTTCTTTGAGTTAATATAGACTGGATATATCACTACCCATTTCTTAATGTTTATCGTTCCACTATCCATCTACATATCAAGAACGAAGCAGATTAATCCAACTGCTCTTAAATCACAACAGAAAACGTTATGATTGGATAAAAGCAACATCAAAATCTGAACCCAACA[G/T]TTGAAATCCACGAAATAGGCGATTAAATCCATAACAAATTATACAGATCTGTTTCGATCTCAAGCATAGAGAACCCAAATCGTATACATGCGCAAGAAGAAGATAACTACTATTTGACCCCACGAAAGATCAATGGATGCTGAA…
23	Chr1-22	Chr1	PERL0158267	A/T	AAGTTCAAGACTCCAAGTATATAATCCGCA	ACACACCTTTAATCAACATGTCCATAGACA	AGTATATAATCCGCA[A/T]ACACACCTTTAATC	18384466	19243160	858694	CATTTACCAATCCATACAACAGAGATATATACAGTTGAAAACGTAAGAACATTCATGTGTTCCAAATCTTTCTGCACGGACTAATCTCAACATTCTACTAAACTAATCAGCCATGTCGAAAAAACGTAAAACAATATTATTTCCTTGATATGAAAACGTAAATAGAAAGCCTGAACATGTCCGGCAGACATATGTCAGCCGATCCCTAAGATATCATCCAAGTTCAAGACTCCAAGTATATAATCCGCA[A/T]ACACACCTTTAATCAACATGTCCATAGACATGTAACCGCCTATTGACTCTAGTATTGAAGCATCAATAGCTTCAGCTAAGTCTGTCTTGATAAACTGCACATCAAAAGTGCAGAAGCAAAAAATTAAACAACACTCAGCTAAAAA…
24	Chr1-23	Chr1	PT192404010ch1	G/A	CGAGCCAATGGGGTCACTTCGGTACCAAAG	TCAAGCTTACTTCTATAGAACCTTCTGAGTC	ACTTCGGTACCAAAG[G/A]TCAAGCTTACTTCT	19243160	19868140	624980	ATGTAAAATTATTAGTTTTAATTGAAAAAATCACTGAAGAAGTATACTTCGATTAACCACTAGGATACCTCGATTAACCTCAAGCTGAACACAAAATTTTGAGAGTAAGAAAACTTAGAAAAACATTGTATGGTTATATGTGGATGACTTATTCTCACATGGTGTTTAGAAGAAACCATTCAAAAATTCAAAAAGAAGCTGAATTCTTCATGTAAACTACCGAGCCAATGGGGTCACTTCGGTACCAAAG[G/A]TCAAGCTTACTTCTATAGAACCTTCTGAGTCCATGTCTCGAATCGCTCCTCCCCTTGAATTTTCAGATGTCAAACACTCGTTTAATTCAATAACAACTTGAGACATGTTCGGTCTTCTAGCTGATGAAGGATTAAGACAACACA…
25	Chr1-24	Chr1	PERL0168994	A/G	ACAAGTGAAGAGATTATTACTGGGATGATT	AGCTGACTGAAGTCTACGACATTTGCGGTC	ATTACTGGGATGATT[A/G]AGCTGACTGAAGTC	19868140	20706209	838069	TCTTTGCTTCTTTTATAATTGGTATAAAAAAAAGTTTTATAATTTAAAAAATATTTTTATTGATATGAAAACTTCATCAATCTTACAAATATCTCGACTATTTTGTCAACTTATCTACCCATTTATGTTTCTCATTTCTATAGTCTCCATCCTGCAATTTTTTATATAAATCATGTCAATTTCTTTATACAAAATATTTTTTTAATCAAACTAAATAAAACAAGTGAAGAGATTATTACTGGGATGATT[A/G]AGCTGACTGAAGTCTACGACATTTGCGGTCACATTTATCTTTACAGTATTTTTCTGGATGTGTAAAAAAAAAGTTACACTTGGTCTCGCAAAGGTCCATGCATGTAGCATATGAAAGCCCTTCTACTTCTTCTACCATAGCAACC…
26	Chr1-25	Chr1	PERL0174517	G/A	TTTAACTGTGCTTCGTTTATGTCGGTTGCT	TAACTTTCTCGAAATACTCTGCAAGCTGCA	TTTATGTCGGTTGCT[G/A]TAACTTTCTCGAAA	20706209	21690553	984344	GATTATGTCGTTGTAGACAAAAACTGCGATTAATCCTCCTTCTTTGCGAAGAACACGTTTTGCTACGTTGTAGAATGGTGCGAGATCGAAGTAGTGAACGGCTGTGCTGCCACGATTAGATCAACGGAGTTATCTCCGCCGACTAGAGCAACCATTTGGTCTTCGGACATTGTTGTGGGAGTGTGATGGTAACTGATTCTTTCGTGTTTTACCGCTCGTTTTAACTGTGCTTCGTTTATGTCGGTTGCT[G/A]TAACTTTCTCGAAATACTCTGCAAGCTGCAATTAAATTAAACCATGGTAAATGTTGATTAACATTTTAGGTGAATAGTACAATGACAAATACCATTACAAATTTGAACCAAACAAATTTTTTGTTTAATAATTATAAATGAGGTA…
27	Chr1-26	Chr1	PERL0185066	G/A	GAAATGAGTTGAAATGCAGCTGAACCGAAC	TCAATTGAAGAATCAAGTTAGTTTTTGTGA	TCAGCTGAACCGAAC[G/A]TCAATTGAAGAATC	21690553	22571583	881030	CTCGCGATATCAGAGACTTATTCATTCATTCTAGACTGACCAATAATAAAACTTGTCATCTTTGATTGTGCAAGTAACATGAACTTATCTCTTATGGTCAAAACTTACAATGTTTGGCTTCCATGCATCTGCGCTTTTGCTTGGTCATGTATACTGAAATCAAGCTGAAGTGAAAGTAAAATTGAAAAACCTTTCTGATTCGGAACTGAAATGAAAGAAAGAGTTGAAATCAGCTGAACCGAAC[G/A]TCAATTGAAGAATCAAGTTAGTTTTTGTGATCACCAAAATAATAAGAGTGTTAAGATGACTGTCATCAAATCCAAACAAGTAAACATAAAAAAGCAAATTGTGATATGAAGCGCTAAGTAGTTTCGTTCTTCAGTCATGATACTCCAACA…
29	Chr1-27	Chr1	PERL0206982	G/C	GCCCAAATCGATCATCCGCTTAGCCTCCGC	GCAAGATTTGCAAAGTCCGATGACAACATC	CCGCTTAGCCTCCGC[G/C]GCAAGATTTGCAAA	23473528	24374149	900621	ATTTGAATTCCACAACATTCAACACCAGATCCTAGAGTGGAGAAATACTATGAGGCATAGTGATTGAGAATCAAATTCTTTATCGTATTCATATCAAAGGTGAAACCTTTATAGCACCAAGTAAGTAAATATATTGAGTGAAATCAAAAAATTGAGATTCGGAGAAGAAGAAGAAGCTATAAAGGTTGTTACCATAATGTCCATGTGAAGCCAATTGGCGCCCAAATCGATCATCCGCTTAGCCTCCGC[G/C]GCAAGATTTGCAAAGTCCGATGACAACATCGACGGAGCGATCTTCGGCGACACACCCACCATCTTCTCTGGTTTCAACGAATATGGTAGAGAAGAAGAATCTGCGTTAGGTGAGAGCACTGTGAGAAGAGAAGAAATCAGAAAAA…
30	Chr1-28	Chr1	PERL0220212	G/C	AACCAATCCAAGTTGCTTACCAGAAACATT	GTGCAAGAAGTCTTTGCTGCTTCACCGTAA	CTTACCAGAAACATT[G/C]GTGCAAGAAGTCTT	24374149	25271161	897012	TTGCGTGAAATTGTTGGCCCTTTAATTTTATTCAATTACACATACCAGTACAATATTATGTTCTACACAAATATTTATTCACAATGGTTACGAAGTATATAACCATATAATAAATTTTAATAGATACACAAATATTTTTATGTACAACCAATGTCATGTTTAATATTACAAATCTTGGTCTGAACAAACGTATAGAGGTCATAGACATCCACTAGGTGTAACCAATCCAAGTTGCTTACCAGAAACATT[G/C]GTGCAAGAAGTCTTTGCTGCTTCACCGAAAAGTTAGATTAATTGCCTGCATTCGAATCCCAGTGCATGGGACTTTCTCACTGCAATCCATTTTATAGCAATCTCTGTGGCCGATGTTCCCATGATTCCACTATATATTACATCGT…
31	Chr1-29	Chr1	PERL0230388	C/G	CCGGTGGATCCAAAACCTCCGAGACTCGAT	AAACACATTGATAATCTTAGCTCTCCGATC	CCTCCGAGACTCGAT[C/G]AAACACATTGATAA	25271161	26188466	917305	AACTAGTAGTGAACTATGCAATTTACTTCCTACCAAAACCTAGTTGAGTCAATATGATTCATCATCCTTACCTCTTGAGTGACGAGTTCACATTTGTTCAAAGCAACTGTGATTCGAATTCCAATAGATTCAGCTTCCACCAAGAACCTAGTAAGTGTAAATGGATCAATCTTAGGTTGATCAAGAGAAAACAAATCACTAAGTGATCAACATTCGCAACCGGTGGATCCAAAACCTCCGAGACTCGAT[C/G]AAACACATTGATAATCTTAGCTCTCCATCAACCCAATCAACTTTATCAACGAGAACTTTATCACCAACAAGAACAGTCCTACCATCTTCTTCAGTAACTTTCTCACCACACAAAGCAACTCAACGCCAATCTTATCATCCTCTCC…
32	Chr1-30	Chr1	PERL0238431	T/C	CTTTGAGACTGTCTATGTAGGCCAAGTTTG	CTCTCGTGGGAGATGCTTCGATGGCAATAC	TGTAGGCCAAGTTTG[T/C]CTCTCGTGGGAGAT	26188466	27395469	1207003	TTAAATGTTTTCTCAACTACTCAAAAGTGTTAGTTGAGTATATAGTTAACATTTTTGGATTTGATTTAACAGGTTGCTAAAGCTAAAAGATTCATCTAAACCTAGTAGAAACACGATAAACCGCCTAAATCGTCTCTGCATCAGAATATATGGCCATTCAAGAAACATACGCTTGAATGTGACCCGAGTGAGAGACTTGTGAAAGAAGCAAGCAGAGACTTTGAGACTGTCTATGTAGGCCAAGTTTG[T/C]CTCTCGTGGGAGATGCTTCGATGGCAATACGACAAAGTCTTGGAATTTGATTCACAGGTTACTACTTATCAATACAATTAGTAGCTGGAGAGTTTCAGTTATTCCAAGTTCTGCTTCAACGGTTTGTGGAGAATGAACCTTTCAGA…
33	Chr1-31	Chr1	PERL0248424	G/C	AATCAAAGTTACAGAAACTGGCATGAGGAA	GTAAACCACCGCCGGAAGATGTAGATCAAA	AACTGGCATGAGGAA[G/C]GTAAACCACCGCCG	27395469	28327166	931697	TCGTGATCTAACAGTGGTACAACGCCGCGTTATTGGACGATGATCGCGGTGGTGGCGGCGGTGATCAAACGGTGTACAAGAGGTTTAGTAGATTACGAAGTGTTAGCTCGTATCCAGATCTGAGGCTCCGGGAATACGAAGCCGATGAACGGTGGAGATTCTACGATGATACACGTGTAAGTCAATGCCGTTATGAAGATGTAGATCCGATCTATCCAAATCAAAGTTACAGAAACTGGCATGAGGAA[G/C]GTAAACCACCGCCGGAAGATGTAGATCAAACAGAGGACGGTGATAATGGAGAAGGAAGTAAGGTCCGTAACGGCGGTTCGGAAACTGAGAAAGTTGAGGTGGTTGCGACGGCGGAAGCTGAAGTAGTAGAAGAGCTAAAAGTGCCT…
34	Chr1-32	Chr1	PERL0255454	C/G	CTTATGAAACGAACTCGCGCTCATTTGGCT	CAAGTGTGGAGATCTTGTAAGTTTGTTTCA	CGCGCTCATTTGGCT[C/G]CAAGTGTGGAGATC	28327166	29212252	885086	GCAAAAAAAAGAATGGTTTTGTCGCAACATAGACAAACGATTCCAAAGCCCACGTGCCTTGGACTCGTCTTTATCCTACTACACTTCTATCATTGGCCTCCTAATCTCCCGTTGATATTTGATTAGTGGTTCTCATTTTTATTTCCCTTTCAATTTAATTTGTGAAAATATATTGTTTTTCTTTTTGTCTTTGTAATGTCTTTTTCAGATCTACTCTTAGCTTATGAAACGAACTCGCGCTCATTTGGCT[C/G]CAAGTGTGGAGATCTTGTAAGTTTGTTTCAGCAAATTAAGGTTCAAATTTTTTATGATACAAAGTACAAACCCTTATTCTATAAAATGGGCCATTTTCACAATGGGCTTATTTGTGGGCCTTATTCGTTTAAATCTTTATGTGT…
35	Chr1-33	Chr1	PERL0260035	C/T	GAGCGACGGACAAGCGAATGCTCGTCTGCC	GAGGAGTTGCATACCAGTGTTAGCTCACAG	GAATGCTCGTCTGCC[C/T]GAGGAGTTGCATAC	29212252	30108431	896179	CGAATGCAAATCCTCATGCTGTTCAAAGTCAAGGGAACTTGCCTTCTTGTTGTCCGTCTTCCAAGGTCAGCAACATACTACATCCCAATAAGGATGCCACTGCGTCTGAGATGCCAGCTTCAACTAATGATCCAGAAGTAAGAGTCAAAGAGACAGATACGTCCAAGCAGCAACAGATCACCACAGGACTTGAAGCTCCAGTGGGATCTTCCATTTATGGGAGCGACGGACAAGCGAATGCTCGTCTGCC[C/T]GAGGAGTTGCATACCAGTGTTAGCTCACAGCCACAAAAATCAGATAAGCATGAAAAGGTTGCAAGTAGCAAAGGGCCATCAGCGCCTCGTAAAAGAAATTATGATCCAGACTTGTTCTTTAAAGTCAATGGGAAGCTGTATCAG…
36	Chr1-34	Chr1	PERL0266522	T/C	CAGAATTAGAGAAAATGCTAACATAATCTC	GGATGCATAATTACTTGGATGATCAGGTTT	TGCTAACATAATCTC[T/C]GGATGCATAATTAC	30108431	30414864	306433	CCGGTTCCTTGTTCACATCGGGATGATACTAGATATAAAAAGTTGATAATCAGCTGAGATCATAGCTCAATAAGCTTGAAATAAAGTAGAAAACTAAAGCAGAGCTTGATGTTGAGTAGATTAAAGTAATAAAAATTCAAATAATATCATGTTCATGTGGAAACAAACAATTGATTCGTTGACTCGTCCTAGTTTGCACAACACAACCGTTTACAGACCCAGAATTAGAGAAAATGCTAACATAATCTC[T/C]GGATGCATAATTACTTGGATGATCAGGTTTTCACATTGGCAATTTCGGCGGCCGTAAGTAATGTCATAAGCGGGAGAAATTCACAAAGCAGAAAAACGAATTACAAAGAAATAGAAAGGATGAGGAGGAGGTGGTAAACCTGACG…
37	Chr1-35	Chr1	PERL0268571	C/T	AATGGCAGCCGCCAAATCGGATTCTGATTT	AGTAACGGCCGGTCCTCTTTGCTCGACGGA	ATCGGATTCTGATTT[C/T]AGTAACGGCCGGTC	30414864			CTTCCTCTGGCCCACGATAAGGAGCAGAAAACAGCGTAAATACCCTACAAATCAAGTAATAGAGAAGCAAGATGCTCATCGAGAGAAGAAACCGCAATGGAACAAGAGTCACCAATGCAACCGCCAATTTAATATTCTCCGTCATCGGGAAAGGACCCAAACCCATCGTCCCATACAAATCGGTCCTCGCGTAAGGTGCGAACTTTTTGTCTAACTCTTCAATGGCAGCCGCCAAATCGGATTCTGATTT[C/T]AGTAACGGCCGGTCCTCTTTGCTCGACGGAGGATTCAATTCGAATTCAAATCTTTGAGCTCTGATTCCATTATTGTTTTCACCTAACCTAAAAATCTAATCTTTTTTTGGTTTTTTTTATAAGGAAGAGAGAGGGTTTCAGATA…
1	Chr2-1	Chr2	PERL0269142	G/A	TCGACAGATCCTCTCTGCTCTGTTCCCTCC	GCATGAGTTTCGAACAATGCAAGCAGGTCT	TGCTCTGTTCCCTCC[G/A]GCATGAGTTTCGAA	68177	557322	489145	ACGATTCTGCTCATTCTCCTTTTCTCTCTTTTTCTCCTTTACAAAACGAAAAGTGGCTAACTAAAGCCCTAATTTCGAGTTTCCTTCTTTTATAGGCATACTCTAGGGTTTCCAATTAACCCAACCAATTAAACCGGATGATTTAAAAACAAACCCTAACTGATTTTCCGGTTCACGGCCGTTACACATCCACTCTATAAGAATTATCAAACCCCAGGCCTCGACAGATCCTCTCTGCTCTGTTCCCTCC[G/A]GCATGAGTTTCGAACATGCAAGCAGGTCTGTTTTATAATTCTTCAACATAAATCGAATTGCTCTTCGAAAATTGGGTTTATTCGCCCCCCCTGCAGTTCCAGAATAGACAATCCATTAAAAATTGTAGAGTTAAATACCAAACT…
2	Chr2-2	Chr2	PERL0273018	T/G	ACTCATAGGAGAAGCTGATGCTTGTCTGCC	GGACTTGAAGGTTCAGAAGATATAGGACTT	TGATGCTTGTCTGCC[T/G]GGACTTGAAGGTTC	557322	1425820	868498	GCTTAGCTTTTTCCGCTTCCTCCCACGCTGTAGCACGAGCTTCAGAAACACTTTTAGAAGTTTGTAGAGAAGCTTTGGTCTTTAATGATGTGGATGCGTCTTTATCTTCATCCTCCTTGCTAGCCCAAGCAGCAATGTTAAATTTACCAAGTTGAGTACCCAACACCATTATCTCTCTCCTAGTTTTCATTTGAAGCTCTTTCTCTGACAGTTCCTTGTTACTCATAGGAGAAGCTGATGCTTGTCTGCC[T/G]GGACTTGAAGGTTCAGAAGATATAGGACTTCGTATTGGCGTTGTTGCCCTAATCGGTGTCCCGTTTCTAGAAGGTTCTTGGCTCGCTATAGGAGTCATTTCAGTTCCCATGTCTCTCATTGACACAGACCTTGCGTTGAGGCGG…
3	Chr2-3	Chr2	PERL0280995	C/T	ACTGTGCCTGATATAGCTGATAAGTGATGG	TAATGGGCTTAGCCTAGTAACCCTGTGATC	GCTGATAAGTGATGG[C/T]TAATGGGCTTAGCC	1425820	2021382	595562	AAGACATAAAATCAATTAATTTAAATTTTAAAATAAAATTTGTTGCAACAAACAATTTTGTTTTAGATTTTTTTTTAAACAATCTATGATTTTGCTGATATAAAAACAAATGAATATTTTCTAAAGGCCAATCTGAAATGGAGAGAAGAGAATTTTTAGCGGGAGAAAAGGCTCGAACCAGCTATATTGCAGTTTTGAAATATGAACAATGGCAACAACGTGCCTGATATAGCTGATAAGTGATGG[C/T]TAATGGGCTTAGCCTAGTAACCCTGTGATCTCTAGTAAAATCATAACAAATAATTTTGTTATTTGTACTGATTTTCATAGGTTTTTGGGTATTCCATCTCTAATCAATAACTCATGCAAATAAAATAAAAAATATTATGTTAGAGCTA…
4	Chr2-4	Chr2	PERL0288168	C/A	CATGTGAGACTTCTTCGTAGGTTGGTCGCA	CCATGGCTGGATGACCTCCTGATGGTAGTG	CGTAGGTTGGTCGCA[C/A]CCATGGCTGGATGA	2021382	2890900	869518	TAACATTTGCACTTCGGGAAATTAAAGATAAATTGAAAAATCAAACTCATCATTATCTTCTTGAATCGCTTATAGGTACGTAGTAAAGGCTGCCACTTTGTTGGAGAAGACACTATCTTCACCAGGTCTGAGCAGTTTGTAAAAAATGTACTTCTCGCTTATCTTGGCCAATCATGCATCTCATTGCCCTAACGAGTGTTTCCACTTCTGTGTGTAGACATGTGAGACTTCTTCGTAGGTTGGTCGCA[C/A]CCATGGCTGGATGACCTCCTGATGGTAGTGTACAAAACCATCCCATGCCCGAGAACATATCAGTATCTTTCCAAGAGCCATCAATGAAACAATGATGTCCTAAAGGGTTTATGTTAACCCGCACATCTATCACCAGGACATATAAC…
5	Chr2-5	Chr2	PERL0298020	A/G	TTCCATGGCTTCCGAATCAACATGGACTCC	GCTGACTTCGGAAGGTTCGAGATTATGCTA	ATCAACATGGACTCC[A/G]GCTGACTTCGGAAG	2890900	3730327	839427	AAAAATATTAAGTACATTTCTTTTACTTTCTATAAATTACCTAATATTACATATCTACGAATTATCTCATATGAAAATATGCTTTAGATCTCCAAAATCTTAGGACCAATCCTGTACATATATAATCTTGTGTCAGCCCAGTACATATATAATCTTATGAATACAAAGACTCACGTTAACGCTGAATTACATATCTCCTTCGTACCATTCCTTCAGGTCTTCCATGGCTCCGAATCAACATGGACTCC[A/G]GCTGACTTCGGAAGGTTCGAGATTATGCTATCATTGTCAACACCAGACAAAGTAGACTTTGGATACATTGCCAAGTATCTGGGAAAGCCTGTAGAAGAGGTCGTAAACCAATACAACGAGCTCTTGAGCTCGAATGATCCGACGAT…
6	Chr2-6	Chr2	PERL0302769	G/A	TGCTAGTAATCAGCCTAACCAAATATCGCA	AAACCGGGTGACGAATCTCTGAGTGAACTT	TAACCAAATATCGCA[G/A]AAACCGGGTGACGA	3730327	4593043	862716	GGAGTGAGAAGACTGCCAACTCTCTTAGATTTCTTCCTTTTACGTGTAAAGGGCTTGGTCTTGAGTGAGACCAAGTGATGAGCAAACACAACGCCAAAGTTGACATCGCGGACAACCTCCTCAACTCCAAAGCTGTCAGGAAAGAAATCATGAACAGCATGATAGAGCAACAACAACATAGAAAGTCTCATCTTGCCAGGCTTCATCTTGCACAACAGTGTGCTAGTAATCAGCCTAACCAAATATCGCA[G/A]AAACCGGGTGACGAATCTCTGAGTGAACTTCGTCCTTGGAATCATAAATTCCATTACCAAACCTGCACAGAAACCTGAGCATCCTTAAACTGTTCAAGAGGGAAACTCCAGTGAGATCATTGTCAAAACCATAGATGTCACACA…
7	Chr2-7	Chr2	PERL0309922	C/G	TCCGCAAAGCTATCGAGAGAATGGCAGCTT	TAACGGTCAAATCTGCAGCTCGATTGGCTT	AGAGAATGGCAGCTT[C/G]TAACGGTCAAATCT	4593043	5405011	811968	GACAGAACCTGAGGCCAGCTTCTAATGGTCGGATCTCAGTTCCATTGGCTTTTGTAATCCATTGGTAAGTCTTCATTTCGTATCTTCTTACGCAAATAAAAGTTACCATCTATTTGAAAAAAATCTTCCTCTCTTTTATTCTGCAATTAAATCCAAGACCACGATTGTCTCTCCAATCAAAATTTGAATCCATTCAAAAAGTCGTTGACACAAATCTTCCGCAAAGCTATCGAGAGAATGGCAGCTT[C/G]TAACGGTCAAATCTGCAGCTCGATTGGCTTCCGTAATCGTTTGTTAAGTCTTCCTTTCTTAGCTTCTGAACTAATTGATTTAATGCATTTCCTACATAGTCATTAATATAAAGGTAAAGTGATTACATGATTAAAGTGAGATTCAAA…
8	Chr2-8	Chr2	PERL0319506	A/G	CATGTCTTTTATTCTCTTCATCTCGCAAAC	GTATAAGCATTTACGTAAGAGATTTAGAGA	CTTCATCTCGCAAAC[A/G]GTATAAGCATTTAC	5405011	6300681	895670	CCGATTAAACCGATCTCCCAGGCATATTATCAAGATAATAGCCAACTACAAATCATATATATGAAAGGAGGCTATCTTTTACTATATGCTTGACATATATATGAGAACTTGCCACGTGTCAATATAAATTAAAAACAAACGGACAAAATTTTTCTTGCTTAACCCTAGCTTGCAAAACAAGTTGACTATCCGTTTGTTGAGGGAATATAAACATCTTCCATGTCTTTTATTCTCTTCATCTCGCAAAC[A/G]GTATAAGCATTTACGTAAGAGATTTAGAGAGACTTAAAACATGTCTATGTATTCCCTAATAAAGGAGATGCATCACCAAAAAATAAGGGGGCATCGAGGTGAAACCGTAAAGAGTCGCTTCTTCCTCTTAACTTAAACCATGAAGA…
9	Chr2-9	Chr2	PERL0328854	A/T	ATTCTATTGACTAGCTTGTCCAGTTCTCCG	AGCTACATCGAAGTTTCCCTATTACAGAAG	TTGTCCAGTTCTCCG[A/T]AGCTACATCGAAGT	6300681	7151117	850436	TTAATAATTTTGACTATCATGAAACATCTAAGCAAAACTATGCGAACCTAAATGTGTGTTTGAGGTTTAACCCAACTCCAGGGTTTGATAAATACAAATATCGATCTGATGTTGTCTTAATTTACCATAAATCTTAAGACATTATGTGTAAACTACAAAGAGAGAGTCGTCTAACTTGTCCAAGACTAAAAGATTTAACTTTAACACTTTGATGTTTTGATTCTATTGACTAGCTTGTCCAGTTCTCCG[A/T]AGCTACATCGAAGTTTCCCTATTACAGAAGTCACATGGACACAATTGACAAGAACATAGGATACACTGTTTGGTACAAAGAGTTACAGAGATACAGATGCGAAAAAGAACACCGGATCAAGGGCCACATCAATTAAAAGAACGCT…
10	Chr2-10	Chr2	PERL0336286	G/A	ATCTGCAGAGGATTGGCCCATCACAGCACG	GTCACTGCGAATCCGTGAGGTCCATCGCTC	GCCCATCACAGCACG[G/A]GTCACTGCGAATCC	7151117	7961728	810611	AAACGCCAAGGTTATTGACGCGCGGTGAGAGCGTTTGTTGACGTTTCCATGGAAAGATAAGGCATGTTGTTGAATGACTTAGCAAGACACGATGCGACTACTAGTTTGTCGTTCCCCTTATCACCACAAGCTTTGTTGTTGTTGTTCCTCGCTCCTCGGCTCGGTGTTTAAGAGTCTGAAACATGAGCTCAGGCTCATGCTGCATTGCTCTGAGGACATCGCAGAGGATTGGCCCATCACAGCACG[G/A]GTCACTGCGAATCCGTGAGGTCCATCGCTCTGCAATACGCGAACCACCTTGGTCCACCGAACAGATTGTGGACTCCACCGAGAGCTTCCTCATAAGCTCCACCTAGGAACATTCCCAAATAGTACCGCCCACCGCTGCAGCCATTGTT…
11	Chr2-11	Chr2	PERL0343168	G/C	AAGGACAAGGCCATAAGCGCCTGTTCAAGT	GAGGATCGCAAGGTAAGTTTCCTATACCGC	AGCGCCTGTTCAAGT[G/C]GAGGATCGCAAGGT	7961728	8793837	832109	TTTATAAAAATAAAACTTGCAAGTTTTAATATATTACCTTTAAAAAATAAATCGTTCTGCGGTATACCGCGGGTTAAAATCTAGTTAACATATAACGGAGAAAATCACTCATATGATAAGTGATAACAGTTGATTGAAGAATAAAATCATTGAAAGAATCGTTATTAATATACACTCTTCCGTTTGATTTGTTGAATCAAATGTGTTAAACATCCGTTCAAAGGACAAGGCCATAAGCGCCTGTTCAAGT[G/C]GAGGATCGCAAGGTAAGTTTCCTATACCGCTACATGTGTACGTGAAATAACATACTTAAAGTATGAGGTTATATGGTCTGCGAATGCATGAACCAAAACCAATGAATGATGGTCATTATCGACGACAATGATTTTGAATCATAA…
12	Chr2-12	Chr2	PERL0349483	A/G	ATCGAGGAGCGACTCCTCCAGATTCCAGCC	AGCAGGTCAAGATAATGAGAGAGAATGTCA	CTCCAGATTCCAGCC[A/G]AGCAGGTCAAGATA	8793837	9669500	875663	CAGCATTATGCAAATGTTTCAAAGCTCTCTCTTCTGCCTGCAGCCACAGGGAGACTCTTACACCCGAAGATCGGCATTTGACTCAATGCTTGCCGGTTGTATACCGGTTTCTTCCATCCGGGTTCAGCTACACGCAATACACGTGGCATCTACCCAAGAACTACACAACCTACTCGGTATTCATCCCCGAGGATGATGTTCGGAAGAGAAACATAAGCATCGAGGAGCGACTCCTCCAGATTCCAGCC[A/G]AGCAGGTCAAGATAATGAGAGAGAATGTCATCAACCTCATCCCAAGGCTGATCTACGCAGACCCGAGATCAGAACTGGAGACGCAGAAAGATGCATTTGATGTCTCGGTACAGGCTGTGATAGACAAGGTGACTCGGTTAAGGAAG…
13	Chr2-13	Chr2	PERL0354648	T/C	AAATAACACATGTTAATTTCTCACGTTACA	TGGATATGCGGATCCCATCAAACTATTTTT	ATTTCTCACGTTACA[T/C]TGGATATGCGGATC	9669500	10559592	890092	CCATTAACCAACACATCCTGACATGCATACTGATAATAAACTAATCATATTCCCTTAAAACGTAACAAATTGCAGAAGCTTATATAATAAAAGTTTCTTTGTCTACTTCTTTTTGTTCTTTTTCGTTACCAAATTAGTGTTTGACTTCCAAAATTTACTCCTACAACAAAATTATTAGTGAGCGTTTATAAGAAAATATTAATTATGCACCAATAGATATAAATAACACATGTTAATTTCTCACGTTACA[T/C]TGGATATGCGGATCCCATCAAACTATTTTTCATCATAGAGAATTGGATCTTGAACAACGAAAAAGTTCTAATTATTATACCTTAATCATGTGCATGACTGCATGTATATATTATACAAATGATTTCAAGATGCTTGATGCTTAT…
15	Chr2-14	Chr2	PERL0366869	C/T	TCGTCTCCTTCACCGTCCCCATTGGTTGAT	CACCCGTTAATAATGCTCCACAGTATCAGA	TCCCCATTGGTTGAT[C/T]CACCCGTTAATAAT	11385253	12246871	861618	TCACAATGATTTCGAGATGTGTGAATCGTCTAAACCGCTAAGGAGATACAAGACCGGGTCTGACTCAATCAGTCTAACCAAACCGGGACTCCAACACTTCATATGCGGAGTTCCTGGACACTGCAAGAAGGGACAAAAGCTTCAAATCCATGTCTTACCGGCCTCATTGGGTCACGTCGCTGTTCCGGTTCCTGGACCGGTCCGATCACAAAGCTCTTCTTCGTCTCCTTCACCGTCCCCATTGGTTGAT[C/T]CACCCGTTAATAATGCTCCACAGTATCAGATGGGACCAACACCAGCTTCACATAGCGCAGCTTCAGCAGACTTTATCTTTACTTTCTCTTTTGATCTTACTTTGATAGATTTATGCACATTTTTTATTTTATTTTTATCTTAGT…
16	Chr2-15	Chr2	PERL0372171	A/C	GGCTTACACTCCTCAAATGCTGCTAATCGG	CCTCTTCACCATTCCAAGAAAGCTGAAGCC	AATGCTGCTAATCGG[A/C]CCTCTTCACCATTC	12246871	13054455	807584	ACTATTACTTGTAGGAGAAGGAACATATTTTTTCGGATCTAGAACGAGGAACAATGCTAACAAGACCAATGGGCGAAGGATATATTCAATATCTACGGCTTTCTAAAGAGACGACTCAACCGGCGGATTCTAAGATTCCCGGTCTTTGGTCTTCTTCCGTTAGACCAGAGTTTTGTTGCATCTATAGAGTACCAGACCGGTTCGCAAAGTGAACCCGAGGCTTACACTCCTCAAATGCTGCTAATCGG[A/C]CCTCTTCACCATTCCAAGAAAGCTGAAGCCCTCAAGCGCTACAAAACCGATTTAAGGTAACAAGTAACAACATAGTATTTTAACTAGTATTATTTTTGTTTGAGACTTATAGATTTTGCTTAAAAAGTCAAGCTAATACGTATGGT…
17	Chr2-16	Chr2	PERL0376912	C/G	GTAACTCAGTGAACTCATGATTCATGATCG	AACTCACAAGTCAACATATGCTGTATATTA	CATGATTCATGATCG[C/G]AACTCACAAGTCAA	13054455	13951414	896959	TTGCAATCTTCCTTCTCTTATCTGAATTTCATACACATTGTTAGCTTTCTGCAATTATTACATGTGACAGATTTTGGGAACTAACCGATCTTAGCGAGATTTTAAGGCATGATGGTGAAGCCTTCTCCAATGCTTGAATGGTAGCTAAGAGCCAATCGTTTGGTTTTTGTGTGACCTCTCTCTCCTAATCAACACATGATGGTAGAGCGCAATATCAAAGGTAACTCAGTGAACTCATGATTCATGATCG[C/G]AACTCACAAGTCAACATATGCTGTATATTAATGAAAAACTTACAAGTGCAGAGAAAATTTCCTCCACTGTTCTTTTCGAGAAGCACCTATCAATAACATCTAACCTGCGTTAGGGAGAAAATTCAAGATCCTGTCAAGAGCAGT…
18	Chr2-17	Chr2	PERL0381443	T/C	AGTGTTGCTAATATAATGCTACCACATGAA	TGGCTGGCCGGTCTAACAAAATCCAAGCTA	ATGCTACCACATGAA[T/C]TGGCTGGCCGGTCT	13951414	14770224	818810	ATCTTTCCTTGGGTAAATGAATAGACCGATAAATATGTGACCCTATTAGAAGGACCTAGTGCATGGGGCGTTACTTTGGGAATATCATTTGTAAATTGTACATATTGTATAATATCATTAGTTGATACAGCTGATACATCTCCCACTACGTTGCATGCATACAAAATTATAATATCATTTGTTGCATGTCCCAGATCTGAGCACAAAACTTTACGTAACTAGTGTTGCTAATATAATGCTACCACATGAA[T/C]TGGCTGGCCGGTCTAACAAAATCCAAGCTAGAGAAGATAACTAATTCCACATAGAAATAGAAATATTCGATCATATCTAGTACGAATCCTCCGGTCCCGTCAAACACACTAGCTTTTATTTTGTTTCTACCAAGCACATTCGTT…
19	Chr2-18	Chr2	PERL0386092	G/T	AGTTTGGTTTCTTCTAGAGCTTCTGATAGC	CTTTGAACCGTGCGAAGTTCTTGTGTAGTT	AGAGCTTCTGATAGC[G/T]CTTTGAACCGTGCG	14770224	15622510	852286	CAGTGGTATGCCTGTTTCTGTTAACTTAAGTGCTCTGGGAATGGTTCATCCAATGTCAGAGAGTGGCCCTAACGCTACAGTGCTTAACATAGAAGAAAAACGTCAGAGCTTTGAGCACGAGAGGAAACCCCCTTCTAGAATTGAAGATAAGACCTATCATGAACTGGTCCAGTCAGCCCCAGTTATCTCTTCGAAAAATGATACTGGTCAAAGGCGTCATAGTTTGGTTTCTTCTAGAGCTTCTGATAGC[G/T]CTTTGAACCGTGCGAAGTTCTTGTGTAGTTTTGGTGGTAAAGTTATACCCCGCCCCAGAGATCAGAAACTTAGGTATGTAGGTGGTGAAACGCGTATCATACGGATTAGCAAGACTATTTCTTTCCAAGAACTCATGCATAAAA…
20	Chr2-19	Chr2	PERL0390343	G/A	AAAAAGAGACAAGCTCCACAGGCTTTGCAG	CTAACCGCAAGAACCAAGCAACTATCACAG	CCACAGGCTTTGCAG[G/A]CTAACCGCAAGAAC	15622510	16491457	868947	AGCTGAAAGTGAGCGTGATGTGACCTGCAACACAATAGGGGATGAAAAAACCGTCAGTCACGATACTCCACTTACTATTAACACATCAAAAATGAAACATTGAACAACCAAGTGTGAGGTTGATTTAGTCCTTACTCCATCTCCAAAGTGAAACACTGAACAACGAGTGATTTCGAAGGCTTCTTCTCACCAGAAGAGCATAAGCATCGATAATAAAAAGAGACAAGCTCCACAGGCTTTGCAG[G/A]CTAACCGCAAGAACCAAGCAACTATCACAGTAACAGATAAGAGCTTGTCAGATTCATATAGTCTAAAACCAAATTGCTCAAACTAAATCCAAATTCTGATGCTATGCAGATTAAACATGAACTCAAAACACTAATTTCAAAACCAAGAAG…
21	Chr2-20	Chr2	PERL0394977	G/A	TGCTTTTGATGGGAGCACAATTTGTGGTGT	CTAAGTGGTAGCTCCTTGTCCATGTCTGAA	CACAATTTGTGGTGT[G/A]CTAAGTGGTAGCTC	16491457	17058348	566891	ATTGTAGCCGGATACAAAATTTAACAAAGCCAAAATTAGCATTACAATAACACTCTACCAATAAGCAACGATCGATCCGGTGTTTAGAAATCGGACACTCATTGTTTTCTCTTATTATATTTTAATAATCGCCGTTAGTCTTTTCTTTATTTTAGACTGATTCATTGGTGTTAGGCCTCGAGATCACAACACTTGCATCATTGTGTCCATTTTTGCATTTGCTTTTGATGGGAGCACAATTTGTGGTGT[G/A]CTAAGTGGTAGCTCCTTGTCCATGTCTGAAAATGATGAAGATGGTTCGTCTTTGCTTTTTCCCCACAAAACCGAATAGAGTCCAAGAACTATCACTATTGCTCCAAGAATCCTACAAAAATTATTCAATCAATGAGATTAAACTA…
22	Chr2-21	Chr2	PERL0398212	C/T	CAGATCCGAAGGCAACCGAGGCGTTGCAAC	GCTTGCACAGGGGTACGCATGTAAGTAACG	CCGAGGCGTTGCAAC[C/T]GCTTGCACAGGGGT	17058348	17652120	593772	TCAAGTTACAACATTGCACTGATTGAAAGATCGTAAACCCAATGACAAAGAAGATGGCTTCTTTACTTCTCCTTGAGAGAATTGATACAACAAATCTCATCAAAAGTTTTTCGATGATAAACCACAAGAAACATGTCTACAAACAACAACAAGAGATGAGCAGCAGCAACAAAAGGTAGATCAGAGTGACATTTACATATCGTAAGGCACGCGTTTGTACAGATCCGAAGGCAACCGAGGCGTTGCAAC[C/T]GCTTGCACAGGGGTACGCATGTAAGTAACGAGTCCAGGGTTTTCAGACATGTCAATCTCCTCCGGTTTAGTCCCTTGAGGAGGTGTCCAAACAAAATGGTGAAGCAAATGACTCATCATCGAAGTTACCAAATTGATACCAAGTT…
23	Chr2-22	Chr2	PERL0402953	A/T	TTGTGAAAGAGAATAAGATTCGATCAATTC	AGTCCTAAATCTTTTTATCTGGAAAGAATT	AGATTCGATCAATTC[A/T]AGTCCTAAATCTTT	17652120	18493344	841224	CAGCAAGAGACAGCTAAACGAGAATCATTTAGTCGAATTCAGAACATTAGTAACTACTGACCACAGATTCGATCATTCACACGAGAAGAGTAAACGAACTTTGGAGAACTTCCAATGTTCCTACAGTAAAATTTGCCATTTGGACATGCCGAAGTTCCTGTAATGCAAAATCAGAAATTCAGAAACTTACTCACAAGAACACATTTTTCATAATTGAAATTGTGAAAGAGAATAAGATTCGATCAATTC[A/T]AGTCCTAAATCTTTTTATCTGGAAAGAATTTAAAGTCTCATGTCATCTCAGCTCTCTGGATTCTAAATTGAGAAAAAAGTGGTACCAGGCTCATCGGTGCCGTCGAGACAATCGCAGAAGTTGTCGTTGAGACGATCTCTTGTGA…
24	Chr2-23	Chr2	PERL0409486	G/C	TGTGCTTCAGACAAAGAAGAGAGAAATGAT	ACTTGTCAGATCCTAACTCTTATCTCTCAG	GAAGAGAGAAATGAT[G/C]ACTTGTCAGATCCT	18493344	19051443	558099	CCATTTTTGGGTACATCTATACTATATGAACATTTTTGTGGTCCCAAACGGTACTATAATCTAAAACCAATCAACGATCCAAAATGTTATCTTTCTTTTTTGTATATTCTAATCCCAAAACTGAACTGATTTTGGCATTCGTGTGTTTTGTTTCGTTTAAAAGAGTCGGCATAACTATTGCTTGATAGTCTATAGTCTATACCAAGAAGAACCCCATCCATGTGCTTCAGACAAAGAAGAGAGAAATGAT[G/C]ACTTGTCAGATCCTAACTCTTATCTCTCAGGGAATCCGATGAAAACGGACCCCATAGACTTTTACATAAATTCTACCGACCAGTTTCATGCCAAAAAGAGACAATTCGAGGCCAGGTCCTAGATTGTAATCATCACCTTATATC…
25	Chr2-24	Chr2	PERL0412300	G/A	TTAAAAAGATTTGTATAAGATCTGCAGTGC	AAGGTGAGATACGTCTATATATTCTATAAG	TAAGATCTGCAGTGC[G/A]AAGGTGAGATACGT	19051443	19694547	643104	TCATTTTTATATCACAAATGGAATTTTTGACTAAATGGAGTGAGACGAAAGAGCAAAGAAGCACATTTGTTGTATACAAAGCTTTGACTCGCAAAAAAAAAGGCATGAATCAGACAAGTATCTAACAACAATTATTTATGACATGTGGTGGTTAAAGCTATTTAATAACCCAAAAAGACTTCGAAGAATATATGAGATTAGCCCCCCTTTTTTCATTTTCTTAAAAAGATTTGTATAAGATCTGCAGTGC[G/A]AAGGTGAGATACGTCTATATATTCTATAAGATGAATAGCTGCTCTAGCTACTTTTTTTGTGTGGTACATGTTATGATAAATTGAAAACGTTTAATCTATGCATTTTTAAGTACATGATCTAACAGTTTATAGAGATAAGTTGCA…
26	Chr2-25	Chr2	PERL0416021	G/A	TTGGAAATTTAGCCCCTTGTTGAGGTCATA	TCTCCTTCGAGAAACTTTCCACCAATATCA	CTTGTTGAGGTCATA[G/A]TCTCCTTCGAGAAA	19694547			TGACTCTGGCTCGTTTCACCAGAGGTAAGTGCTCATCCCCATTCTCTTCACAAGGCCTCTCAGTAAACTTTTCATGAGAATTTTGTGATGTCTGAACATTATTACGTGCTCCAGCCTCAGGAACTGCTTCTCCTTCAACTTTAGCCTGAGGATCAACAACATCACTGGTTCCACGTTTTCTGGTCGGCTTTCTCTTCTTTCTCTTAACCATGATATTAATTTGGAAATTTAGCCCCTTGTTGAGGTCATA[G/A]TCTCCTTCGAGAAACTTTCCACCAATATCAATTTGTTCGACTTTGGAACCAGAATCTACACCATTGCCTTCATTCCTATTATTATCAGATTCAACCGTTGCAATTTCAGAGGCATTTTCTTCGTCACTTCCATGGGAATTTAAA…
1	Chr3-1	Chr3	PERL0416106	A/C	TTGTAGTTTGATTAGACTTGGTTTGATCAT	AATGCGATCGCCTCTGGTTGGAGGCAATGT	ACTTGGTTTGATCAT[A/C]AATGCGATCGCCTC	16659	597345	580686	TATAAAACTCTTGATGAAATTGGTTCTGATATCCTCTACCTGGTTATCACACTTGGTTTAAGAGCTAATAACTAAACCGGTTATCAGCTGGTTATGGAAAATCGAGGTCGTTTTGAGCTAAGGAGCAAGAAGAAATTGTTGGATTCAGCTGCACGTTATTTGTTTGGCGTAGAGTGATTCAGCTCAATTCTTATATACCGGTTAATGAACGATGGTTAGTTGTAGTTTGATTAGACTTGGTTTGATCAT[A/C]AATGCGATCGCCTCTGGTTGGAGGCAATGTCTGCAAAACTTTAGTAAATACAATGCTTTATCCAACATGGAAGCTTTTACTTGTTTCTGGCTATATATATCCTTCATTACAAGGCCTTTCGATATTCTTTAAGACTATTAAAGCT…
2	Chr3-2	Chr3	PERL0420302	A/C	TAGGTTATCAGGGATAAGGATTTTTTTGAA	GAAACGTAATTCTGATAATTGGCTTAACAT	AAGGATTTTTTTGAA[A/C]GAAACGTAATTCTG	597345	1484401	887056	TTGAAGCCACCACATGTCGGCAGAGAGGTACAGAAACCAACACGTACCATCTTTCTTCTCTCATCTCATGCAAATGCGATCACACAGATCTGCAGATCACTTTTTTATTTTTGGAGACAACCTTACCTGTTGTGTTTTATTTTCTCTTTTCGGTCTTATATTCTTCCACCTCATTTCCTACTTATTTTTTCTTTCTTTTTTCTGATAAGATCGCAGATTAGGTTATCAGGGATAAGGATTTTTTTGAA[A/C]GAAACGTAATTCTGATAATTGGCTTAACATTTACGTATATCTCCTCTAATTAGTTAAATACGGAAAACTTCATCAACATCAAAATCTCTAAGTTCTTGTCTCCACAATCATGAGTCATGCAAAACACCATTATCAAACAAACCAAG…
3	Chr3-3	Chr3	PT-1484441-ch3	G/A	AGCTAGTGAAATTCATCCAGGTTTACGTAA	TGTTAAAAATGTGTAGACTTAGA	TCCAGGTTTACGTAA[G/A]TGTTAAAAATGTGT	1484401	2385884	901483	AAGTATTATTTTAAAAATTTGTTGTCTTTAACACGAATCTAGTTCGTTTGCAATGAAAATCAAACATATTCTTGAACTTAGATTAATTGATCTACGCCTTTCTCAGGTTCAATTAATGTAAATTACCATTACATGCGCGTCAACCCAACCAAATTATATTATCTAAAGTTATTTTGATTAATCCAAAAGACTAATCATGCAATAAGACATATAATCAAAAAGCTAGTGAAATTCATCCAGGTTTACGTAA[G/A]TGTTAAAAATGTGTAGACTTAGATCATCTTCTGTATAGCCCCATGATATAAATCAAAAGTTATGTTCAACTTTTTGTGTTTTCACATTATCATAATTTATTAAAAATTCGATTCATCAAAATATAAATATCGTTAGTCTTTGTC…
4	Chr3-4	Chr3	PERL0433778	T/C	TTATTTAAATGGTTTCGTTACTATAAGCCA	GTTCTAACATTTAACGAGTTATTGGAAAAG	CGTTACTATAAGCCA[T/C]GTTCTAACATTTAA	2385884	3228701	842817	TTGCCAGATCTTATTGCTGGCTATGAAGAAATTGAATTAATGGGTTTAAGCGAGGAAGAAGAAGAAGACGACATTTTTATGACAGCTTGAAACAGAGTGGAACAAAATTATTGAAGGCGGAATTTGGAATGAGAGCAGTGATCCTCTGTTTCTCAGGCCATGGTGAGAGTAACCAATGAAGAAAGCCACGTCGATTATATCCACCAATAAATTTGTATTTATTTAAATGGTTTCGTTACTATAAGCCA[T/C]GTTCTAACATTTAACGAGTTATTGGAAAAGTAGGTGGACCGGACCACATGGGATCATAGAGAGACTTGGGTTTGGGTTTTTAGAGTTGGATCGTGATTTGCGCAAGTAAGATGAGTGCCTACACGGCACAAGTTGAACCAAAGCCG…
5	Chr3-5	Chr3	PERL0439308	G/A	ACAAAAATTAATCAAACACTACGTCTGGAA	TAGATCTAGAGAGAAAAGAATATCGAGAAA	ACACTACGTCTGGAA[G/A]TAGATCTAGAGAGA	3228701	4110741	882040	CAAAACCCCAAGACGAGTTAAACACATACACGAGCTAGAGACCGCGATATTACGCAGTTCAGTACACACAAAGAAGCTAGTGGACCCAACGGCGAACATAGAATTCAAGTCAGGAGAACAAAATGTGAACAATTCAATCATACTCCTTCAGCGAAAGATCTGAGAATCATAATTCGAATTACATGAAAAATTCAACTGATGACGAGACTATCGGCGTATACAAAAATTAATCAAACACTACGTCTGGAA[G/A]TAGATCTAGAGAGAAAAGAATATCGAGAAACAAATTCGATTTCAGCTGCGAATCTTACCTGGGATACGAATCCACGCTAGAATCTGATCAACACGTTCCCGATCACGAAGAGAAAAGCTAAATCTCGAGAAAATGGAGAAGACGA…
6	Chr3-6	Chr3	PERL0446669	T/C	GTATCATCAGATCTCTACTGTATACATGGA	CGTGTGTATATGAATATGCACCTGTTTGAA	TACTGTATACATGGA[T/C]CGTGTGTATATGAA	4110741	5002150	891409	ATCAACATCAAAACCAGCCAATTCTCATGGACACCACACACGTTGATTCGTTTCAACATTTCTCCAACGATAACATTCACCATGAAACCTACGAGACTTGGCCGGACGAGCTTCGATCGGTTGTGGAATTTGCTTTCCCACCTTCTTTTCTTAGTTAGATCTCTAGAATAATTAACAACTAATATGTATACATATTACATATTACTAGCTTGGACGTGTTGTATCATCAGATCTCTACTGTATACATGGA[T/C]CGTGTGTATATGAATATGCACCTGTTTGAATTCTCAGGTTGATCCACACGTATATAGTATGTATTAATGTCAATTTAATCTCGGGAACTATTTGCATATTTTGTTTTATTAGCCCTCTTATTTTATGTTTTTCGGTTAGACGAA…
7	Chr3-7	Chr3	PERL0452986	G/A	AAGTAGTTTCATTCCCAACCCAAACCGTGT	ATTTTGCGTTCTGTCTGAACATCTTATTCC	CAACCCAAACCGTGT[G/A]ATTTTGCGTTCTGT	5002150	5916828	914678	CAAAAGAACTTATAGAGAATGAACTTACATAATTCTCGTTTGATTAAATAAACATCAAGGCAGTTAAATACGGAACTAAAGAAGGGTTAACAAATAGAAAGCGTTTTCAGGAGAATGTGGGAAATGGTTACACTTTTTTTTTAATTTGCCACGTGTCTTTCATCTATCTCACTCATACCGGACGGACCGGTCTTCGCGTACGTACGCAATAACAGCTTCCAAGTAGTTTCATTCCCAACCCAAACCGTGT[G/A]ATTTTGCGTTCTGTCTGAACATCTTATTCCCTGACATACCGAGAACACCCCTACTTCCTTTTCGACGTTTCTTGGAGTAAAGTAGCAATGTCGGTGTAAATGTCCCTTTACCATGAGGGTATTTACGTAAATCTATGTCCTTTG…
8	Chr3-8	Chr3	PERL0460787	G/A	TTTTTCGGGCCCGAGAAGACTCTGGGCCTC	ACCCGTAACTTCCTAGATAACCCAACTCAA	AAGACTCTGGGCCTC[G/A]ACCCGTAACTTCCT	5916828	6773507	856679	TTGCTCTTAGGTATGTCACTGGGACCCTAGAGAGCACCTCCTCTGCCAAATCCCGAGGAAGATCGGAAATTTTCGTCATTGTTTTAACAAAGATCAATGAAATGGAAATTAGGTCGTCATTGTTTCAATAAGGGTAAACGAAATGGTGATTAGGGTTTTACTTCCACGCTTTCAATCTTTTATATTGTGACGGCTCAGTCAAATAAGTTACTCGCTCTGTTTTTTCGGGCCCGAGAAGACTCTGGGCCTC[G/A]ACCCGTAACTTCCTAGATAACCCAACTCAAAACTCTCCTTTGCAAATTATCATTCATCCGCGCCAACCACAAGTATAACATGATGAAAAGGAACGTTTTTGATACTGTAGGTTTACGAAAGCCTTGTTGTATTTGATGCTGAAA…
9	Chr3-9	Chr3	PERL0468943	C/T	TTGATTCTTATTGATGTTGCGTAGTGACCA	CGAGAAGCGTTTCATACATCACTTTCATTG	GTTGCGTAGTGACCA[C/T]CGAGAAGCGTTTCA	6773507	7377630	604123	TACTAAAATACAACGAGTCAATGAACTGTGTTGCTCTTACTAATAACTTCGGTTGCAGTAGATCTTTCTAGCCAGTTGCAGAAAACTTTTCAGATTCGAGTTGATGAAAAAAGTTTTGGAGATTTGGATTTGACGGTCTCTGTTGCTAGACCTAATGATGAAGAGAAAGGTGACTTCCTTATTGTTCATTGTTTTTTTAGTATAAAATCTTTGACTGATTGATTCTTATTGATGTTGCGTAGTGACCA[C/T]CGAGAAGCGTTTCATACATCACTTTCATTGTGAAGCAGCTGCGGATGATTTCTACAAAGGTGCATTGCCTGATTGGCCGTAGTTGTGATCTGAATAATCAAAAACGATTTTACATGGTAAGATTATTTAAGACATTGATCATCGTT…
10	Chr3-10	Chr3	PERL0473449	A/G	TTACGTCGATCTCAAAGTAACATCGCCTTC	GAGAGAAATTGATAAACCTTGCTCCAATTC	AGTAACATCGCCTTC[A/G]GAGAGAAATTGATA	7377630	8534779	1157149	GATTCGAAATTACAACACTGGTTAAACCCCAACCCTTGGTCTAAGTCTAACGCCGTTAGTCGTTCTTCTCTGTTCTCTCCATCAAATTCGTCAGAAACCAAAGAAGATTCATCAATTCTCCTCTAACACCAATCCTGCTTGCTTTCACTTTCCTTCTCCGATTTCGTTCTCACGCCTTCGCATTCCTTTTTTTAATTTCGTTTCGAAACGCGTTTCAAGGTTACGTCGATCTCAAAGTAACATCGCCTTC[A/G]GAGAGAAATTGATAAACCTTGCTCCAATTCCATTGTTATTCATGGCTCTTAGAAACTTTACCTAGATTACTCGGATTCAATCGTCAAGTTTATATTGGATCGTTGTGTCGTAGGAACCCTAATTTCGAGGGCCTGTGCACTCAC…
11	Chr3-11	Chr3	PERL0484384	A/G	CTACTCAAGTGAAAAATGCCTTGAAGGTGA	TTGATTTTACGATCGAACATATCTTTGGAT	ATGCCTTGAAGGTGA[A/G]TTGATTTTACGATC	8534779	9398804	864025	GAGACTCTTCTTAAAGAGATGAAGAGTATGGATCCTCGTATGAGGAAAGAAGGTTCAAAAGTTGTTGCTCTTGCTCTTAGCAAGGTATAAGGAGGAATCAATAACTCAATTAGCTCCTTTAGTATTCTTCTGTTTAGTGGTTTTGATTTTTGTGTGTGTTGTTTGTTGCAGGTGTTCCAGTTAAAAGTTAATGGTGTGGCATTTAGGTTGATTCCTGAGTCTACTCAAGTGAAAAATGCCTTGAAGGTGA[A/G]TTGATTTTACGATCGAACATATCTTTGGATACTCAAAAACTTTTCTTTTTGTCACGGTAGGCGTTAGACCTGCTGAATATGACTGTCATCATTCATTAACGAGGAGCTTTTGTGTTAATTTAGTTCAGGGGCATTTTGATTACT…
12	Chr3-12	Chr3	PERL0495919	A/G	TGTATTCAGAATGGAGATATTATAAACATC	ATGTTGCGGTTTACTTGGATGTAAGTATAT	GATATTATAAACATC[A/G]ATGTTGCGGTTTAC	9398804	10299413	900609	TTTGGTGCATATCCTTCACCTCTTGGATATGGTGGATTTCCTAAAAGTGTTTGTACATCGGTTAATGAATGTATGTTTCACGGGATTCCCGATTCTCGTCCGCTACAGGTTTGGAGTAGCATGAGAATTCTCTTTTGTAGTATATATGTAACACCCCGGTTTCAGGAATATGGTGGTGCATGCGGAGAGGTTTATAATATATCACTAATCAACAACTTCTTGTATTCAGAATGGAGATATTATAAACATC[A/G]ATGTTGCGGTTTACTTGGATGTAAGTATATATTTCTAAGTTTCTTTTGCTAATCTCATTCAGATTTTAAACTTGGATGGATGTAACACTTTGAAATAGGGGTATCATGGAGATACGTCAAAGACTTTCTTATGTGGAGACGTCA…
13	Chr3-13	Chr3	PERL0506778	C/T	CTTAGTTTAAATCTTCATAGGCATCAAAGG	GGCACTTGAGGAGAGCAATAAGCATAATTA	CATAGGCATCAAAGG[C/T]GGCACTTGAGGAGA	10299413	11775744	1476331	CTCTATAATTTGGTGCACAAAAACAGAAACAAAAACAAAACAATATATTCGGTAAAAATAAGTCAAACTAAAAATGTGATATATACTCTAATAATTTTTTTATTCTCTTTTTTTTTTGTCAAACAATTTTTTTTTTTTCCTATTCTCTGTTTCTTATATTTATATATTATTTATTTATTTATAATTTTACACAAATTCATGTAATTCTTTGTTGATCTAGCTTAGTTTAAATCTTCATAGGCATCAAAGG[C/T]GGCACTTGAGGAGAGCAATAAGCATAATTATACCGGTCCAAATTTTCTAGGCTAAATTTAAGGGTCCAAACATTTGTTTTAGTATAAAGACAAGGCCATTTTAAAGATTTTAAAGACTCTTTAGTATGAAAAAGGGTCCAAATA…
14	Chr3-14	Chr3	PERL0530671	C/G	CAGGCTTGTGAAAGAAGAAGAGCCTCCCGA	TATTTCCGCTTCTAGTTGGTGTAACATCCT	AGAAGAGCCTCCCGA[C/G]TATTTCCGCTTCTA	11775744	12371600	595856	AAAAATTAAAGGACCAATGTTTGGACATCAGCAATAGCGGGATCAATAGTTTGAGACTAAGGGAAGGCAGAATGTTTGGGTCGGTTACGCTCAAGTACTTCTTCAGATCATCAAGTGCTCACCTGCTCAGATGCAATCTCAAAGCCTCTGCTTCACGTTCTGCTTGTAAGTTTTTTGTTCCTTTATTTTGTAGTTAGCTTCTTCAAGCTGTGTTTGCAGGCTTGTGAAAGAAGAAGAGCCTCCCGA[C/G]TATTTCCGCTTCTAGTTGGTGTAACATCCTAATCTTCTAAAATTAAATATTCTCCTTGTCGTTTGGGAAGTAGACTGCATAAACAAAATAAAGAGTATTAGTTCTTACCATTTTTCAAAACGATAATATATGAAAATGCAAACACAAA…
15	Chr3-15	Chr3	PERL0539857	T/C	CTTTGGGTACAACTTTAGAAATAACTTCCG	CAAACCAGTATTCTACGATGTAGAAAAAAG	TAGAAATAACTTCCG[T/C]CAAACCAGTATTCT	12371600	13224047	852447	GCTTTTATTAGTAGTAGATTCATAACCATGTCATCCGATTCAAAGAAGTGGTGCACCATTGAGCAGACATCATTCCCATCAAGTCCCAAAATTGTTGGTAGAAGGCAGCCTGAAACGTCAAAATTTGGAGCTCTATTTGCCAAATCGAAAGGACTGCATCCTTTATTTCCTGATCTAATAATGACTATAATAACTCTCGATTATCTGATCTGTTACTTTGGGTACAACTTTAGAAATAACTTCCG[T/C]CAAACCAGTATTCTACGATGTAGAAAAAAGATCATTAAAGTCTGTTTCAGCCACTTTCCCAATAGCTCGTCGGGAATGTTCCATTCCTTGGTCATCAGTGATTGCCTTAGTTCGATTTCGAGACTTTCAAATCTTAGTGGATGCATTGA…
16	Chr3-16	Chr3	PERL0551641	A/C	AAGTCAAAATTGTTCGAAGGTTCGTATGCA	GGCGTTACGCGATAGGGTGGTGGAATTTAT	GAAGGTTCGTATGCA[A/C]GGCGTTACGCGATA	13224047	14232501	1008454	GACGGTTTGGCTAATACAATGATAGTACTAATTTTAATCTTAAATATCATAAATAATATGTTTTTACGTGTCGTTTACGATGATTTCGTGTGCTTAGTTGCCACTGATTCAGAGTCGGAAGGGGGAGAAGATGATGACAATTTTTCTAAAGAGTCGGACGCAGTGGAATTTGTGACGATCTTGAGGATCTAAAGCCGACATGATTACAAAGAAAATTAAAGTCAAAATTGTTCGAAGGTTCGTATGCA[A/C]GGCGTTACGCGATAGGTGGTGGAATTTATCTTTGCATATTCAAAGGTAACAATTATTAATTATCGTAAATTTGTTATGCTATAAGGATTCAACCTGATTTTAAAATCTTAAACAACATCGAAAGATACATGCCCTAATTCATGTAG…
17	Chr3-17	Chr3	PT-14232501-ch3	G/C	GAGGAAGGCAGATGTTCTGAAATCTTAGAG	CTAGTGTCAAGATGAGACTATTTAACTGATAC	TCTGAAATCTTAGAG[T/C]CTAGTGTCAAGATG	14232501	14969553	737052	GCAAGAGAAAGCTAGACATATTAAAGAAAAATGGAAGAATCTGATACGAAATTCGTTAACATCGTGACCACAATTTGACCTTTTAATCAACAAGCATTTGAAATGTCAAGAAGAAAAGAAAAAACAACAAATCAAGAATCAAGGAAACCACAATGGAAACAACAACAACCTTATCTCGATTTATCATTCTATTGCTTATAAAACAACAATGGAAACAAATGAGGAAGGCAGATGTTCTGAAATCTTAGAG[T/C]CTAGTGTCAAGATGAGACTATTTAACTGATACAAGCTACTAGTTTTAAAAGGTCCTAAATTCGATCAAACATGGGCTGCAAATAAAAAACTAAAGGCCAGATTACAAAGTTTTCAACACAACGAAACTGATTCAAACAAACACA…
18	Chr3-18	Chr3	PERL0571360	T/C	GAGCCCTGAGAAATTTAATGCGCTGAAGAA	TGAGTCTTACTGGGAAGTTTCTGGGTAACA	TAATGCGCTGAAGAA[C/T]TGAGTCTTACTGGG	14969553	15828597	859044	AGTTCCGCTATTTATTACCACATCTACTTCATCGTTGCCCACACAAAACCAAACAGAGCAACCTTAAAAGAGCCCTGAGAAATTTAATGCGCTGAAGAA[C/T]TGAGTCTTACTGGGAAGTTTCTGGGTAACATTTCTGAGCTTCATTAAATAACAGAAGGTATTTATGTGTCGTCTTCCCGAAATCCACTTCTTCTTCCAT
19	Chr3-19	Chr3	PERL0588377	G/A	TGCCGTAAGATGAGACTGGAGCTTGGGCAA	CCATAGCGAATGGAAGTAGTGTAGAGGGTG	CTGGAGCTTGGGCAA[G/A]CCATAGCGAATGGA	15828597	16403538	574941	TAGGTAATTTGTTGGTGCAAGTGAGATCAAAAGAAATCGACAAATCTTCCAAGAGCAAATCAAAGGAAGAACAATTCGTCATTGTCAAGAGACGAAGTGGCGTTGGTGTAAGGGTCAAAGACGTGAAACTCGGCGGCACCAAACAAACTACACGAGGTAGTGCTTTGACAAGGGCTCGAGCAAAGACGGTACTCGATGCGTGAGGTTGAGAGGTAGAGCTGCCGTAAGATGAGACTGGAGCTTGGGCAA[G/A]CCATAGCGAATGGAAGTAGTGTAGAGGGTGAATGGCTTAAAGTCTTCTAGAGAGCTTGATGAAAGGTAGTCATTTGGCAAGCTTCCAAAACACTATCAAAACTCCCGCATGTAAGATTCAAGAGCAATAGACCAGGGACTTTTAA…
20	Chr3-20	Chr3	PERL0597174	T/C	TGTGAGCCTCTCAAACTTAGCCTCTAGAGC	GATCCTAATGGTGGACCCTCTGGTATGATG	GTTCATTGTGAGAGC[T/C]TCATACTTGGCTTC	16403538	17603721	1200183	TTGATTCGTAGAGAAAGATTTCAGAGAAACTCTTAGAGCATAGAAGAAGGAAGCGGCTATTGCCTCCTTGAATGGTATCTTGCAGTACAAGCAAGGTACCATCCCGGTCGCCATTTTCAAAAAGCCCGTAAATGTCATTAAGAAGATGTTGTACCAAATGTCATCATATTGGTAGACGATCTTCATCACATCGCATCTCATCGTGCTGAATGTGATTGAGATTGGTATTAGCACGTTCATTGTGAGAGC[T/C]TCATACTTGGCTTCCAAGGCAGATCCTATAGGTGGACCTTCTGGTATGATGATGCCAGTAAGAATGGTCCCAAAAGGTATTTCATATTAAAAAATGAAGAGTATGCGGCGGAAGCAATTACGCTCAAAACCACAGCATGTACATA…
21	Chr3-21	Chr3	PERL0612997	C/T	CATGTTAGGGCCCAATGGTGCTGGCAAGAC	TCTTTTATCAATATGGTCAGTACACAAATC	TGGTGCTGGCAAGAC[C/T]TCTTTTATCAATAT	17603721	18197009	593288	TGTTCTTTGTGTTTTTTTTTCTTCAGCTGTTTTAAATTATATTTCTACATTTTTTTTCTAATCAGAGTGAAAAAGTTGCACAACTGATGCTAGAGTCAAGCACAGCCATGCAATTGTATGTGATAAGTTAGAAAGGTTTATCTGGTAGGGATGGGAACCCGCCTAAAAAGGCAGTTCGAGTGTTATCCCTCGCTGTGCCTTCAGGAGAATGCTTTGGCATGTTAGGGCCCAATGGTGCTGGCAAGAC[C/T]TCTTTTATCAATATGGTCAGTACACAAATCTACCCCTAAAAAATAAATAGTTGTGCTTAGCTTATGACTGAAAAACTCCCTTGGATAATAAAAGTTGCATCGTTTTTTCTGGTTAGATGACTGGGCTTGTGAAACCAACTTCTGGAG…
23	Chr3-22	Chr3	PERL0628534	C/T	GCGGCGGCGGCGACATCGTTACCGGTTGGT	GGCCTCAGTTCTGGTTTCTCAAATCCGGTA	TCGTTACCGGTTGGT[T/C]GGCCTCAGTTCTGG	19386455	20283184	896729	tcagaagaagagatggcatccttgtatgccaaaccatcgttaagctcaggccatggcaagccgatacgttgcggcggcggcgacatcgttaccggttggt[T/C]ggcctcagttctggtttctcaaatccggtaaataaaaccaaacagaaattgaagtgaaggagactttaataaaccaaaccgggatagaccaatcacatcc
24	Chr3-23	Chr3	PERL0635120	C/T	ACTGCTGCTCCGTAAAGAAAAACGAAAACT	TCGGTGCGGTTAAAGTCTTGAGAACCCATA	AGAAAAACGAAAACT[C/T]TCGGTGCGGTTAAA	20283184	21164570	881386	GTATACTTTCTGTCTCATGTGTCACCGAAGGTACATAATCAACGACGAGACAACACTGCAAACTGATTCACTCCTGCTGTGAGTGTAAGACTGCCCCGGAGACAAAAGCTCGAATATTTCAAGATCCTTGCTTTGAGATTCCCCGCATAAACTGGCAGCACGTTATCTTCAGTTTCTCAAACCCATTTCCAGTTTCAAGAGATGATCTTGAGGTAAACTGCTCTCCGTAAAGAAAAACGAAAACT[C/T]TCGGTGCGGTTAAAGTCTTGAGAACCCATATTATTAGCCATGGATGAAGCATCACCACCATCATACTGATGACAAGAGTTAGTAGCAAGGTTGATCCTGTTTGCCTCCAACCAACTCGCTATCATAGCCTTAACCGTGTAATTGGGAAT…
25	Chr3-24	Chr3	PERL0642200	A/G	CAGGGACATAAGGTAGGGATGCAAAAGGCC	GGAGTGTCATACATCTTAGCCTTTGCAGAC	GGGATGCAAAAGGCC[A/G]GGAGTGTCATACAT	21164570	21995546	830976	ATTCTTCTACTTGAAGCTGTATAACAGTTCAAGTAAATTCTTCTTGGAACAGTGTACTGGTAAAAAGAAGCTCCAGGGTTTAGAACATTAGAGATTAAGTCATCAATTCCAAAACCAAAGGCTTAAAAATAAGTAAGACATAGCTTGCCTTGACTCTGTAACTCCGAGGTTGAACTTCCTTCCTTATCTCTACCATTTTCCGCTCCTCTGAATTCAATCTCAGGGACATAAGGTAGGGATGCAAAAGGCC[A/G]GGAGTGTCATACATCTTAGCCTTTGCAGACAATATTCCGCCAATTTCAATATTCCAAGAGTTGTTCCAGGAACTGGAGCTTCCGTGAGCCTCGTGACCTTTGCACCATCTTTCTTGGATAAGGCATTAATCAAAGTAGATTTCC…
26	Chr3-25	Chr3	PERL0648257	T/C	AAAATAACGACTGCTTTTTCTCCAAAATGA	GACGTTACAATCATCTCCATTACGACGTTT	TTTTCTCCAAAATGA[T/C]GACGTTACAATCAT	21995546	22612211	616665	TCTCTTTCTTTCTTTCTTGAGTCTCTTTTTTTTTTTGTTTGGTTCACGTCCTATGGAAGGCTTCATAACTTGAGCCATCGCCCAGTCTTCTTCGACTCCCGCGAAATAGAAAACAAGAGTATGCAATGAAGAATTGCCTTGGAAAACAAGAGTATGCAATAGAGAAAGTCTCGAAAGTGTTGGAAGGTTGAAGATAAAGAGAATACAGAGAGGTAACGGAAAAATAACGACTGCTTTTTCTCCAAAATGA[T/C]GACGTTACAATCATCTCCATTACGACGTTTTACTCTTTTTTCAGTAACTTTTTCTGTAGTTTGTTTGGCATCACATAGCAATGAACATTTTATGAAATCTGTGGTGTCTGCTTTCTTCTCAAAGCACAACTATCCAAAACTCCA…
27	Chr3-26	Chr3	PERL0652363	A/G	ATGATTTTCTCATAATCCCTAGCTTTGACA	TGTGTTATGTGATGGCGATTTTTGGATGTA	TCCCTAGCTTTGACA[A/G]TGTGTTATGTGATG	22612211	23425317	813106	CTAATTTTGTTTTTGTTGATGTGGAACAGGTTCTTCAAAACGATATCGATCTGCTTAACCCACCTGCTGAGCTTGAGAAGAGGAAGCACAAGCTCAAGCGTCTTGTCCAGTCTCCCAATTCCTTCTTCATGGTAATCAAAATTTTAAAGCTTTCTCCTTCTCTTGAACCCTTTAGCAAATAAGTCTCTGTGATTAGAACTGTATGTTAATTTGGAGTTTAATGATTTTCTCATAATCCCTAGCTTTGACA[A/G]TGTGTTATGTGATGGCGATTTTTGGATGTAAGTTTGAGAATCTATGTAACTAGTTTCGAGTTTGTGAATTGTATGTATGTTTTGAGTTTGTGAATTTGATTTGTATCTGATTCTCATTTACTCTTTTATGGACTCTGATTGTTG…
28	Chr3-27	Chr3	PERL0657447	G/T	CAAGGACCAAGAGCAACTAATATCTGCCCA	GGCCACAAATTCGATTACATAGAAGGGTTT	ACTAATATCTGCCCA[T/G]GGCCACAAATTCGA	23425317			TCCTCCTAACTCTGTATAATGGACAGGTAAAATGGATAAGAGTGTTATACCTGGATTTTGCAGCTTTTGCCAAGGACCAAGAGCAACTAATATCTGCCCA[T/G]GGCCACAAATTCGATTACATAGAAGGGTTTGTGATAATAAACAGGACAGGCCTCCTGAACAGCTGGAGGTTGTCTTTCACCGCAGAAGAGCCTTTAGAAG
1	Chr4-1	Chr4	PERL0658059	A/T	TTGAGTAAACATGATTCCCTGACCCAAATA	AGATTGCGTACATCAACTCATTAATACCGT	TCCCTGACCCAAATA[A/T]AGATTGCGTACATC	8896	153675	144779	AATGATGTGAGATATGTATATTATACACGCACACGTACACACGTGTATTTGATCATTCTTGCCGTCACCAAATTTTAAACTCATTTATCGTGTAATAATATATTGGAGATCCGCACTGCTAGACTATACATTACATAGATCTTGTAATTTCGGAAAGTTCAAATATTTGTGAAATATATGCACTAGTTGGAGTTTCCTTATTTGTACCTTAATCGAATATTGAGTAAACATGATTCCCTGACCCAAATA[A/T]AGATTGCGTACATCAACTATTAATACCGTCAATAAATACGAGTTTTTGCATATAATCATTACATGGTCATATGTAATAAATCTAGTTGTTTTGGAAATTGCATATTCTCTCCCTCCCTCTTTATCAATTTTACATATATGTAGCA…
2	Chr4-2	Chr4	PERL0658631	G/T	TTGTTAGGTTATAAAACAAGCCTTGGCGTA	AGGTAAAGCCACATAGCCTCCGGTCTAATT	ACAAGCCTTGGCGTA[C/A]AGGTAAAGCCACAT	153675	296823	143148	TGTAATTCTGATAACACGAGATGACTTTGCTGTGTTTTTACGGAGAGTGAAGAATGAGAAAGGCGGTAGCTGATCTTGCGTACCTGCTCGGTATAACGATGATTCTCAACAGTTTACAACCAGTTATATCAGGAGTTGCAGTAGGAGGAGGATGGCAAGCACCGGTGGCTTATATAAACTTGTTTTGTTACTACGCTTTTGGATTACCTCTAGGGTTTTTGTTAGGTTATAAAACAAGCCTTGGCGTA[C/A]AGGTAAAGCCACATAGCTCCGGTCTAATTATTTTGGTTTAAGTTGATGAAATTGCTTTATGTGGTTTTTCAGGGGATATGGATTGGTATGATATGTGGGACTAGTCTTCAGACTCTCATACTTTTGTACATGATCTACATAACCAA…
3	Chr4-3	Chr4	PERL0659936	A/T	ATCTCAAAAGCTTAAATTTGACTTGTAACA	ACTATAAACGACATCAATCCGTAATTTCTG	ATTTGACTTGTAACA[T/A]ACTATAAACGACAT	296823	802601	505778	GAACTATTTTGGTCAACCTGCATTGGATCAACACACAAGTTGTCGTTCTCTTGATCCAGCTTAGCTCTCTTCAACGCATAGTCCCCACCCTAAAACAAACACCAAAAACACGAAATTAGTCAGGTCAACATCAACATACTCATCCAAAATCAATGAAACAGCAGAGATAATCAAATTCATACAAAAACATAAGCATTTACTAGAATATCTAAAACTAAAGATCTCAAAAGCTTAAATTTGACTTGTAACA[T/A]ACTATAAACGACATCAATCCGTAATTTCTGGATGAGAATGAGAGAAAATTTCAACAATCAGAAATATAAAATCAATCTGATCTTGAAACGAGAGACATTGAAAATGGATACTTACAGGATCCGAAGAAATGGAGGTCCGACCCG…
4	Chr4-4	Chr4	PERL0665436	T/G	AAATTTTGGAGCCTAACAGTTTCCATTTCC	ACCACCTTGACTTCCTCTTCCAGTCCGTGG	ACAGTTTCCATTTCC[T/G]ACCACCTTGACTTC	802601	1608457	805856	GGAGAACTGTTTGAGCGAGAAACTGAAGGCAATTAACTCCAGATTGATGAGCATTCTTCACACATGTGAAGCTTTATCTCGCTTGTCCGGAAGAGAATCTGCATCTTCGTTTTACCATTTTCCTGAGGATGGTCATTTGTGAGTTCCAAAGACGAGGCTGGATCTTCTTCTGCAGCTTCACCAACTGAGTTGCTGTTCTCTTGGCTCTCTTAGAAATTTTGGAGCCTAACAGTTTCCATTTCC[T/G]ACCACCTTGACTTCCTCTTCCAGTCCGTGGTCGTAACTGACAATCAATGTACTTCTCAATATGGATGCTAGATACTTGCTTTACAAAAGCTTCTACACATTTAGTTACATCCCAAAAGCTATGCTTCCATCTGTGGCCCCACTGATGAGCA…
5	Chr4-5	Chr4	PERL0674408	C/G	ATTGTAAATTTGTGGAGAAGCCGAAAGGTC	GAAACTTTACTACACTTCTTCTCATTTAAC	AGAAGCCGAAAGGTC[C/G]GAAACTTTACTACA	1608457	1773160	164703	TATTTTTGCAACTTCCATGTTTTGTGAGGCGTAATTAGTGGACAGATTATGCCTTTTTCAACTAAATTTGCCTGTCTTACCTCATTTCACGCTCTAACTTTTTTTCCTATTAAAAATTAACATTGAATGTTAACCATGTAAATGTGTGAGATAAAAACATAATGGGCCTTCGGCCCAATATATCACTAGAACATTTGTTTTGTTATACTATGAGGACTAAATTGTAAATTTGTGGAGAAGCCGAAAGGTC[C/G]GAAACTTTACTACACTTCTTCTCATTTAACTTGACTTGACGTTTGAGGTACTCAGAAAATGGATTCTTCCTCCTCTTCGCCTATGAAGTACGAGGACAAACCGAGAAACTGGGCGGAGCTTCTGCCGGAACTAACGGCGTCCAT…
6	Chr4-6	Chr4	PERL0675944	A/G	CAAGAAGAGAGCTGGAGTGTGCAGGCTAAG	CATGGCTCAGCGTTGGGTTTATAATGTAAG	AGTGTGCAGGCTAAG[G/A]CATGGCTCAGCGTT	1773160	2165126	391966	TTGGTAGAGGATACAAGCAATGATGAAGAGTGATGTACGGTAGAGCCAAGAAGAGAGCTGGAGTGTGCAGGCTAAG[G/A]CATGGCTCAGCGTTGGGTTTATAATGTAAGGGATTTGGTTAAAGCCTGAAGCATACCACCAAATGCGATAGATAGCTTGAAGCGTTGTC
7	Chr4-7	Chr4	PERL0680937	G/A	GCTTTGTGTGTTAGCTTCAAGGAATATTGC	AAGCTCAGAATTACGAAGGGTAAGCTTGTT	TTCAAGGAATATTGC[A/G]AAGCTCAGAATTAC	2165126	4824816	2659690	CTTGTACTCTTGTTTTCGATACAGTGTTGGTGCGAAGAGGGTCAAAGCTTTGTGTGTTAGCTTCAAGGAATATTGC[A/G]AAGCTCAGAATTACGAAGGGTAAGCTTGTTCAACACCGCTTAAGGACTCATCGGTTGAGATGTTTGCAGCAAGTGGATATTGAGTATAA
8	Chr4-8	Chr4	OSSOWSKI 708087	T/C	TCCAACAAAATACACTCGGTTAAGTAGCCG	CCGGTCAAATAGCCGTGCGTATAGTTATTT	TCGGTTAAGTAGCCG[T/C]CCGGTCAAATAGCC	4824816	5077964	253148	AATTTTCGACGGCTTCGTAATGATATTCCGACGGATTTCTGACGACATGTTTCCCGTCAAAACACCGTCGAAACTTTCCTATGGATTCAAATGGTCGACAATTCGTCAGTGATTTCCAACGAAACTCCGACCAAATATTTCGACGGATTTCCGACCAAAATATATCCGTTTTGACACCTCTAATATTCGTCAGAATATGTGTACCTTCCGAAAAATTCCAACAAATACACTCGGTTAAGTAGCCG[T/C]CCGGTCAAATAGCCGTGCGTATAGTTATTTATAAAAAAATCATCAAATCTCCACGAAAATCAGTCGAAACTCGTCTGACATCCGTCAAAAACTCGTCGGAAAAATTGATAATTCTCATCTTTATTTTTTCTACCCTCATTGACAAAATC…
9	Chr4-9	Chr4	BKN000008389	G/T	ACTCAATAATCCTCGGTCCCCACAGGCGGC	CGCTACAAGAAAACATGTCTTTTGCAACCC	GTCCCCACAGGCGGC[G/T]CGCTACAAGAAAAC	5077964	5746863	668899	TGATGCATTCATGGAACTTTCTTCGGCCATTGATGCTTGCCTCAAAAATGTGGTGAGAAGAGATCTGACAACTCAATAATCCTCGGTCCCCACAGGCGGC[G/T]CGCTACAAGAAAACATGTCTTTTGCAACCCCCAAAAGAATCCTTAAACCGTCGCAAATCGTTACTTTGCGACTAATGTGAGACGATACATGTTAGTCGCT
11	Chr4-10	Chr4	PERL0725632	C/G	AACAACAGTGATGAGACAGAATTAAGGCAT	TGGTTGAAGACATTCATGTTGGAAACATAA	ACAGAATTAAGGCAT[C/G]TGGTTGAAGACATT	6398204	7234945	836741	CCTTTTTGACACTCTCATCGGATGTTTCTTTTGGGGTGAATGTCTCATCGGCTATTATGACCTGTTACATAAAAGATAGGAGGATAAACATTAAGCTTCTGCCGTGCAAATAAATAAGCAGATATGGGAGTGTTGATGACTTACTGCATGTGATGGCATTAAATAGACAAAAGTAAAGTGGAGCCAATTGAATCCTTGATGTTTTGTTCCTGTTCAACAAACAACAGTGATGAGACAGAATTAAGGCAT[C/G]TGGTTGAAGACATTCATGTTGGAAACATAAATTTTCGTTTGATCCATAGCTGAACAAATAATTACGTACAAGCAATGAAACATTCGTAAATTTCAAGTAGAATTTAAGTTCAGATAATTGAGTAACAAACAAAAACTAGTTACCT…
12	Chr4-11	Chr4	PERL0740113	T/C	GAGACAGTATATGCTTAGATCCATTGATGA	CCGAATTATACTGTTGGATTCTCGGATCGA	TAGATCCATTGATGA[T/C]CCGAATTATACTGT	7234945	7477476	242531	TGCTTCAAACCGGAGACATAGTAGAAGAGATCCGGATCGGGTCAGGACCCGGTTCAGCTTTTTCAAAGCTCCGTTTAAAGGAGGTAAAGCTTGGCTTCAGAAAGTTTTACACAATTCTTTTAGGAATAAAGAAACTTCAATCGTCGTCAGAGTTCGACGTGGCTCCGATGATTTCTCCGATCTGTCTGCTTGTATTGTTCCTAATGAATCCGCCGGGAAGAGACAGTATATGCTTAGATCCATTGATGA[T/C]CCGAATTATACTGTTGGATTCTCGGATCGAACTGAGTCGGATTGTCTCGGTTTGCAAGGTGAGTTAACTCGGTCGGTTTAAATATCTTCTTGTCTTTTTTGTACTTTGGTTGACTTTTCTGGCTTACGTGTTGACTTTTTCGTTT…
13	Chr4-12	Chr4	PERL0743857	T/C	TACGTATACTCGATGATCTCTGCACAAATT	TTGTAAAAATCTTCTTTTTTGTTTCCCACC	ATCTCTGCACAAATT[T/C]TTGTAAAAATCTTC	7477476	7600415	122939	AACACACGTGTTTCTCTTTTAAGGTATGGGAATGGTTGTTTAAGTCGTGTGAGGTGAATGGGAGGATACTTCTTCGCGATGGCTTGATAGATGTGAAGGATGTAGAGGAGTGTCTTGTCAAGGGTAATTCTAAGAAGCTCTATATCAAACTACCCGCGTGGACGGTGTTACAGTGTCTCCTTGCATCGGCTAAATCGAACTCATCTGGGTTGGTGATCAGTACGTATACTCGATGATCTCTGCACAAATT[T/C]TTGTAAAAATCTTCTTTTTTGTTTCCCACCACGCAGACTTATGATTTGTGATGAATTTCTGGCAGCTGATGGCGTGGAGCTTACAGAACTAAACAGCCCAAGAGATAAAGTATTTGTGTGGCTAGTTGGACCCTTACTGATAAT…
14	Chr4-13	Chr4	PERL0745394	A/G	TGGAATTAAAGCCCAAACAAGCCCATGATA	CTCAAAACTAGATCAACCAGTAATGGCCCA	AACAAGCCCATGATA[A/G]CTCAAAACTAGATC	7600415	7873372	272957	GTCCCTAAACCCGTAGGAACCAACCATATATGGTGAGACCACTGTGGAATCTGCCAGACAACACCCAAGCATATTAACCATAACCACAGTGGTGAGCAGGAAACTGTTTGACTGGTAATGACTCATTAACAGAAAAATTAACATTGCAGAAAAAAAAGTTATAATAAGGTAAATGGATCGTCCCAAGATCATTATTGGATAATTAAAATCACTGGCCAGTGGAATTAAAGCCCAAACAAGCCCATGATA[A/G]CTCAAAACTAGATCAACCAGTAATGGCCCATGATGTCGTACTTGAGGTGACGTGGCAAATTCTGAATTCGCGCACCGGTAGATTCTTTTCTTTTTCCGTATAACACCTTTCAATACTTGAGGTGACGTGGCAAATTCACAACCAC…
15	Chr4-14	Chr4	PERL0749621	G/A	AAAACAAGAAGCACCTACATGTAGCCAATT	TCATTTTGAGCAGCGATATAATTCTTATCC	TACATGTAGCCAATT[G/A]TCATTTTGAGCAGC	7873372	10104047	2230675	TTGATGTAAGATTTTAGCACACCTCGAAGACGTAAAATTTCAATCACTATATTGTACTGTCCTGAGCAAACAAAATAAACTTCATCTATAAAAAACATTCCAAGAAGACAGATTTTGGCACGTTCACCAATGACAGACAATTTTCTTCCCAGCACAGGATGCAACCATTGAAACAATAATAAGTAACAAAAAATTCCCTGAAAAGGAGAAAGTAAAATGTAAAACAAGAAGCACCTACATGTAGCCAATT[G/A]TCATTTTGAGCAGCGATATAATTCTTATCCTTACGGAATCGTATGCACTCAGAAATCCACTATGGACCTGCAAAATCCATAACAGCATTAAGGAATAACTCAATAAACGGCATACCTGACAAATTCCAGGGTTTAAAACATACC…
16	Chr4-15	Chr4	PERL0783180	G/A	AATGAAGGGTGAGTTTTTCACATTGATGGC	ATAATGTCTCTCCTCTTAGCCTTCTCGTTA	TTTCACATTGATGGC[G/A]ATAATGTCTCTCCT	10104047	10356348	252301	TATTGCGTCTATAAAGTCTTAACGAGATGAGGCCTTAGAGTAAGAACTTAAACAGATATTTCATAAGGAAAATGAAGGGTGAGTTTTTCACATTGATGGC[G/A]ATAATGTCTCTCCTCTTAGCCTTCTCGTTAGTCCATGGAGGAGGAGAGTCTGGAACACCTTCTAATGCAGCCGCTACCCCGACTAGCCCAACCGAAGGAT
17	Chr4-16	Chr4	PERL0786112	G/A	TGTGTCGTGTTAGATGGGGATTTCGTTAGG	TTTCTGTGAGCTAAAAAAGGGTGTATGTTT	GGGGATTTCGTTAGG[G/A]TTTCTGTGAGCTAA	10356348	11506618	1150270	TGTGTGTGTGTGTGTGTTTATTTGGTTATTGTAATCTTTGGGAATTCTTGTTTTGAGTGGTTTTGGAAGATGTGTCGTGTTAGATGGGGATTTCGTTAGG[G/A]TTTCTGTGAGCTAAAAAAGGGTGTATGTTTCTTTCCCTAATTGATTTTCGTTTGTAAATTTATTTTGCAGAATGATAACTACATTTTCATGGATACCAAA
18	Chr4-17	Chr4	PERL0801073	T/C	AATCAACCTGCTCAATTTGACACAATTGCA	ACGTTAGCCCACTTGTCATCAAGCAAAACA	tttgacacaattgca[T/C]acgttagcccactt	11506618	12406268	899650	TTTTCCATAGCATCCAGCTCTTCTGGCTGTAAGCTGACATCCACTCTGTCTGTCTTCTGCCCTCTCAGCAAATCAACctgctcaatttgacacaattgca[T/C]acgttagcccacttgtcatcaagcaaaacaacaaatctctgagcatgtaacaacagactgcttacCCTTTTGGCTCCCGTCTTTTCTTGAGTACCAGTCT
19	Chr4-18	Chr4	PERL0810239	C/T	ATGGGAATCTTAAAGATTGCAGCTTCTTTG	GAATCCTAAAAAATGCATGAAAGCAAGAAG	attgcagcttctttg[C/T]gaatcctaaaaaat	12406268	13328140	921872	GATACACATCTTTCACAGTCAGctattgatttgcacagcaaaaaaaacgattaagaccagagtcaggaacatgggaatcttaaagattgcagcttctttg[C/T]gaatcctaaaaaatgcatgaaagcaagaaggaaactcacAGCCTCGTTAGCACTTTTCAGTAGACGGATCACTCCAGCGATTAGAGTCACAATGCTTTCG
20	Chr4-19	Chr4	PT_13328140_ch4	A/G	AGCTTTCACGTGGAGTGGGTATAAAGGGAG	CAAGGAGATAAAGAAGTGGTAAAATATGTC	tgggtataaagggag[A/G]caaggagataaaga	13328140	14821507	1493367	Cctagtttagagaccccggcctgctggaaacggccgagttctgttcccgcgtgtttgttgtccagtcttcaagctttcacgtggagtgggtataaagggag[A/G]caaggagataaagaagtggtaaaatatgtcctgaggaatgctactggcttgaagaaaaggattttcatttcaaaatcaaatgattttggagagaagttt
21	Chr4-20	Chr4	PERL0828140	T/A	TATTATTGTGTGAAATGAAATGAGAATAGA	GCAACGAAGAAAAGTATGAGTATAGTGTAT	TGAAATGAGAATAGA[T/A]GCAACGAAGAAAAG	14821507	16137099	1315592	agcttacattttgtttggcaatattatcatgaatctatgatcgatgtgattaaaataatattgtactccatattattgtgtgaaatgaaatgagaataga[T/A]gcaacgaagaaaagtatgagtatagtgtatgggttaaaagatttgattgcgttagcaaagttgcaagcaagtaaccacacacacgctttccttctctttc
22	Chr4-21	Chr4	PERL0836164	T/C	GAAAACTCTAGGATACTGTTCATCCTATTG	CTTGACGAGTGTCCTTCCATCTGCGAGATC	CTGTTCATCCTATTG[T/C]CTTGACGAGTGTCC	16137099	16646945	509846	TTCTGTTGGAGGATATGCCCAAAGAAACCTTTTCGGACTCTCTCTGTAAAAATAATTGCATCCAAGAGTTGAAAACTCTAGGATACTGTTCATCCTATTG[T/C]CTTGACGAGTGTCCTTCCATCTGCGAGATCGTCGTAATTTCAGGTCTTTCACCACCTGCAGAGATCCACCACGACGATAACTTAAAGAGGATCTTGATC
24	Chr4-22	Chr4	PERL0840652	A/G	TTCGACCACTACAGTAGCCTCTTCTGTTGA	AACTTTCCTTCGAGGTGTGAATCCATCAAC	AGCCTCTTCTGTTGA[A/G]AACTTTCCTTCGAG	16756299	17429322	673023	CAAGTGTTGCAACAAGATCTTTTGTATTTGGTCTCTCTCGAGGCTCATATTGTAAACATTGAGAGGCGAGTTCGACCACTACAGTAGCCTCTTCTGTTGA[A/G]AACTTTCCTTCGAGGTGTGAATCCATCAACAGAATAATATTCTTGCCTCGTATCATATCGAGAGCctagagaagaagataataccacaaatcttattca
25	Chr4-23	Chr4	PERL0845206	C/T	CAACGCCTCTTGATGAAGCTGGACCTAGCG	TGGCGCAAGTTCCATGTTAAGTTCTTCTCG	AAGCTGGACCTAGCG[T/C]TGGCGCAAGTTCCA	17429322	17683921	254599	aaaacttatctaagatgtataaagaagctacactgttttgattttcgggtttagGTAGCAATAGATTCAGCAACGCCTCTTGATGAAGCTGGACCTAGCG[C/T]TGGCGCAAGTTCCATGTTAAGTTCTTCTCGTCCTGAATATTTTGGTGGCTATGGAGGTCCTATGCGCGCATTTGGTCGAATGTATGGAGGCATGAGCTTG
26	Chr4-24	Chr4	PERL0847413	A/T	TTCTTTTCGAGACATTGAATTGGTATTCTT	CTAAACCTACCGGTTAAACAAGCTGAAGAG	tgaattggtattctt[A/T]ctaaacctacCGGT	17683921	18274026	590105	GAACAGCAGTTAAAGGAGCACTTCctgaagattatcataagagctgtgtcaaacaaggaatccaaaatgattcttttcgagacattgaattggtattctt[A/T]ctaaacctacCGGTTAAACAAGCTGAAGAGAAGTTAACAACCAGTGCAACAACATTAACGGTAAGCTGAAACTGAACGAATTTCTGGATGTTTATGTAAA
27	Chr4-25	Chr4	PERL0851179	A/T	TTAGTAAACAACACGCGAATTAACATTTCG	TCCAGACAAAGAAGACTTAAACGAAACTGT	CGAATTAACATTTCG[A/T]TCCAGACAAAGAAG	18274026			tacatgtgtctaacaagataaattatttgagggaaaatctcgaatctggttaaaaggaaacgttataaatttagtaaacaacacgcgaattaacatttcg[A/T]tccagacaaagaagacttaaacgaaactgtttcatcaaaaaagtaaaccaaacgaacgataaccaaaccagaagtggtgacacaaaaccaaatctaaacc
1	Chr5-1	Chr5	PERL0853177	A/T	CTGTCAAAAGAAACAATGTGCATACACATA	TCACCTTGGCCATTGGTCGTAACCAGAATC	ATGTGCATACACATA[A/T]TCACCTTGGCCATT	5692	875720	870028	CACAAGTGGTGGAGGAGCAGCATTTGCACTCCAAGCACAGCTCCAATGGCGTCATCAGCTTTCTCCTCCATACTCTATACTCCATCCCCACCTCCACTGGCCACATTTCTTCTGCATTTAGCCCCGTCCCGTCTCCTACACATAACACATGATCCCAGATGATATCCCATATTCACTACTATTTTTAACTACTGTCAAAAGAAACAATTTTTGGTGAGGCTGTCAAAAGAAACAATGTGCATACACATA[A/T]TCACCTTGGCCATTGGTCGTAACCAGAATCGTCGCAAGCAAACCTAAGAAAATCACACTATGCAAGCTAGACTCCATACTTCTCCCAGTCGCTCTAGAAAGATTAGGCGATACCAAGATCTGTGTGGTGGATAAAAAGAGACATG…
2	Chr5-2	Chr5	PERL0862557	C/T	CAAACAAACTGGATATCTTCAAACCGATGT	GCCAGGCTTTTGCTTCCCGAATCCAAAATT	TCTTCAAACCGATGT[C/T]GCCAGGCTTTTGCT	875720	1765996	890276	TCCCTAATTTTATTCTGGTTTGGGACATTTCGTGTGTATGAGTTACGAACAAACTGTTGGGCCTTGAATTTAGTTCTGGCCTCGTTTAAGCCCATATGGTTCTAATCTTCTTCTTTTTTTATAAGTTGAAGCTTGTAGTACTTGGTAATGTAGGCATCAATAATAAATTGTGGAGCATAAAAATGATAATAAAATGACTATTGTTTGATCTTGGAGTCCAAACAAACTGGATATCTTCAAACCGATGT[C/T]GCCAGGCTTTTGCTTCCCGAATCCAAAATTAAGACTCTTCCCGTTGACCAACTAATGACTTGTTTAAATCACCTTCAAAGATAGCTTTGGATCCATTTTTGTTAAAAATTAGAAAACAAGGTTGCATTGTAATACCGAAAGCAGAT…
3	Chr5-3	Chr5	PERL0869151	G/C	ATGCTTATCCGAGTCTTCCACTTATCCGAA	CAAGGGATATCTTCCAGTTTCAGGTAATTA	TTCCACTTATCCGAA[G/C]CAAGGGATATCTTC	1765996	2628654	862658	ACGGAGATTCAAGATGGTGTTATGTCTTTGCTCGCGCAAATCAACCTTAACGCTGAGTCTCCGTTTCGTGATTGCTTGCGTAAAGTGTTGCTGGAATCAAAAGAGTCAGAGAGGGTTACTTGTTTGATCGATGACTGTGGATGGCTCTTCACACAATCTGTTTCAGAGAGTTTGAAGCTTCCGAGGCTCGTTCTCTGTACTTTTAAAGCCACTTTCTTCAATGCTTATCCGAGTCTTCCACTTATCCGAA[G/C]CAAGGGATATCTTCCAGTTTCAGGTAATTAATGCTTCATGAAATGCTTATTTTTAATGGTCAAATTGCTATATAGGAAAAAGTTATCTAACTTGGGTAGGAAATTCGTATTTTTGTAAACATATTTGCATACTGTGACTACAAA…
4	Chr5-4	Chr5	PERL0875329	C/T	GCCAGGATTCATAAATCCCTCGGTGGCGCG	AGAGACAGTCAGTGGCCATTTTCGGCGACG	TCCCTCGGTGGCGCG[C/T]AGAGACAGTCAGTG	2628654	3532376	903722	AAAATTCTACTAAAAAAATACAAATGTAAATTAATTATTCAAACTTGCATAATTAACAGAACAAAAATCTAATTGTTATGCCATAATGCAAGCAAAGTTTGATCGGAATGATGACCCAATAATATATTTCTTAGTCAACGAACCATAAAATACAGGATCCAATTAATGAACGGCTCTCGTTCGTCCTCAGCTTCAAATCTGTATTTTAAAATATCAACGGCCAGGATTCATAAATCCCTCGGTGGCGCG[C/T]AGAGACAGTCAGTGGCCATTTTCGGCGACGGAAGTAGGCTCCGCCGGCTGCTGCTGCGTTATACAATGAATGTTTCCTCCAGCAAGAACGATCTCTCTTGCATTCTCGATTCCCACAACCTTCAAAAAAAATTCAGAAGAAGAAG…
5	Chr5-5	Chr5	PERL0881678	C/T	AAAAAATCACCGTGTCTCTCGTCCCTGGTT	GGTCCTTCGAGAAGTGTGAACAAAAATGGG	CTCTCGTCCCTGGTT[C/T]GGTCCTTCGAGAAG	3532376	4405947	873571	TGAAGAACACCGAGATACGAGATTTACAGAGGATCAAATCAAAAGCAAAAGAGAAAGAGAGAAGAAGTAGAAGAATCATCATCTTTAAAGCCAAAAATATCAATAAATTAGATTAGAGAATACTTAAGCTTGAAGCAATCTCGTCTTTAGCCTTTATTGTCGAATTACTAATTAATCTCGAAGCAGAGCACTCTCTGTTCCGATGAATGGATCTCATCTAAAAAATCACCGTGTCTCTCGTCCCTGGTT[C/T]GGTCCTTCGAGAAGTGTGAACAAAAATGGGTTTTCTCTTTGGTTTGTTCATAGGAATCGCGGTTTCTTTCGGTTTGGTCGTCGCATTTGCTCGCTACTCTAGTGTCAGATCCACTCGTCGAGCTGATTTGGTAAAACCAATTTCA…
6	Chr5-6	Chr5	PERL0888036	C/T	ATGCCAATGCGTTGTCAGCGGGACAGTCCT	ATTTACGGAAGGCGGTGAGATGACATTTAT	CAGCGGGACAGTCCT[C/T]ATTTACGGAAGGCG	4405947	5282657	876710	TATGACAAAGGAGATGAAAATGTCCTGTCAACATTTCATCCGTTGGAGAAAGGAGTAGAAAACTTTCTATCGATGGGTCAGTCTCTTCAAAAGGCTGATTGTAATATCTTCTCAGTGAGTTCCTCCTATAATAAGGGACAGGAGAACTTTATGCCTCTTCTCTCTTGTGAACAAGTACCTGAATACGATTTCATGACCGAATCTAACTATCACAATGAAAATGCCAATGCGTTGTCAGCGGGACAGTCCT[C/T]ATTTACGGAAGGCGGTGAGATGACATTTATGGTTTCTAGCCAAGAGAGAGCAGGTCAAAGCAATGATCAAATCAGGCGCGAGGATGATAGAAGCGAGACCCTATCTTTTGGAGATGTCAGAAAGAAACCGCAATGGGATCATCA…
7	Chr5-7	Chr5	PERL0894000	A/G	CTACAAACGTCCTTCATCGAAACTGATGGC	CAGAATCTTTTGACGAAAAGAAAAGCATTG	ATCGAAACTGATGGC[A/G]CAGAATCTTTTGAC	5282657	6159264	876607	TTGTTTCATTTGTAGGTAGAAGAGGAGTCTTTTTTGGTGTAATGGAAGGTCTACATCAGCATTGGAAGCACAGGGAAGTAGCAAAAGTGATCACGATGCAGAAGCTTTTCTCCAGAGTTGTCTACACAGCAAAAGCGCTTGAACAGAGAGCAATGGAGTACTAATCTCAATCGAAAAATTAAAGAAGGGCACGCCATACTCATATACCGTGGCAAGAACTACAAACGTCCTTCATCGAAACTGATGGC[A/G]CAGAATCTTTTGACGAAAAGAAAAGCATTGCAACGATCTGTTGTGATGCAGCGACTCGGCGTAAGTGAAATGAATGAAAACGTATCTATCTCTTTCATTTTTGATTGAGAGAATGCTCTGAACCCCATTTGAATTAATACTTTCAT…
8	Chr5-8	Chr5	PERL0902409	G/A	AATTACAATAAACTCCCAAGAACGAAAAGA	TAGTTGAGGTTCAAATAAAGCCCTAGTAGT	CCAAGAACGAAAAGA[G/A]TAGTTGAGGTTCAA	6159264	7036326	877062	ATCGCATGTTTTTGTTGCTAATAAATCGATGTAAATTATTTGCATCAACAAGATACGAATCGTTTATTTAAGTGATGTAAAATTTCTTTACATCAATTATAAGTAATACAAATATTCAATATAAGTGATTTAAAATGATCTTTTTTTTGTAGTGTGTGAAGATGTTGGTGATTGGTAGGTTTTTCAGAGTAACATAAATAAGTCATAACTGTGGTAAGAAATTACAATAAACTCCCAAGAACGAAAAGA[G/A]TAGTTGAGGTTCAAATAAAGCCCTAGTAGTACAATATAAATGAACAGTACAAAAAGTTAAGCTATCTAATATGGTGCATCAACTAAATCTAGGAACAACATAAGAATATTGTAGATCATTATTTCCAATTGGTAACATCATGATA…
9	Chr5-9	Chr5	PERL0911306	T/C	AGCTGGTAGCAATGCTTTGTTTAATGACTC	GCAATGTTGCTTGACATTAGATTATACCTC	TTTGTTTAATGACTC[T/C]GCAATGTTGCTTGA	7036326	7920422	884096	CATGGAAGTGACCTCCCTCTTTTGGCTTTACCTCAAATCCCATCTTCCAACAGCCAATAAATCATCCCCAAGCCTCCCTTAAATCGTTTTAGCAATTCCCTTTCTACTGCTATTGGGTATCACCTACGGTTCTTGCTATCCTTTTTCTGCGTGTTTAAACCTCTCCCTAGCATTTTTCTTATGAATTCTATCAGTGCTAATACAGGGCTGCCTCTAGCTGGTAGCAATGCTTTGTTTAATGACTC[T/C]GCAATGTTGCTTGACATTAGATTATACCTCTCTCCTTCAAAATATGCCCTGCTCCAATTTTCAACTCCTATCCCTTCCAAGAATTCCCAACAACGACTTCCTCTGCTTTATTCTATCATACTCATCATCGAAATCTTTCTTCCTGTACA…
10	Chr5-10	Chr5	PERL0919863	C/T	TTGCGCAGTCTTTATCAGATATCAGTATTT	GCAATTAGTGAGAATCCTTTTCTTTTGTTA	CAGATATCAGTATTT[C/T]GCAATTAGTGAGAA	7920422	8795234	874812	GGAGTGTAGGATCTGTCTCTTGTTTGTTAGCATTTGCCAATGCAAGATGGTTTTTGTTTGTCATCGAAGTATTTTAGGCATCTAAGAATGTGTTTTTATCCTCTAAGCAGGTGGAAGAGAATAGCCGATTAAAAGCTGAACTTCAGGAAGTGCTCTGGAATTGGCTAAATATGTAAGTAATTGTCTAGTTAAAGGATAAGAGAGGATCTCTGGTTACTTTTGCGCAGTCTTTATCAGATATCAGTATTT[C/T]GCAATTAGTGAGAATCCTTTTCTTTTGTTATGGTGATACTTCCATGGTATAAGTTTAGTAGCTCGTAGATCATATTTGGTAAATTTTTGATTGGTAGTCTTGCTCTTGTTATCTTGCCTAGAAATCAGATGAATCCTTGCCCCAA…
11	Chr5-11	Chr5	PERL0930174	T/C	AGACTGTGTTGTCTGAAACATTGATACATT	GCTCAGGTTCACCTTCACTAGACCAACATT	AAACATTGATACATT[T/C]GCTCAGGTTCACCT	8795234	9661820	866586	GAGGAGCAGCCGCCAATGGAAAGAACCTGAAGATTCAGATGGTTGGAGAAGATGCCAAGGCCTTGATTCCGTGATCTGAGACCAAAGTATTTGAGATGTCAAGGTCATTGACTGAGTAGCAGTTCTTGGCTACTGCGACAAGGCTTGCGTTGTGATGTTCTTGCAGCCGTCAAGGTTAAGAGACTCCAATGTGCGTCCGTGGCAAACAGAAATTGCAGAGACTGTGTTGTCTGAAACATTGATACATT[T/C]GCTCAGGTTCACCTTCACTAGACCAACATTGTTGCTCTGTAGCAACTCGCGCACACCTGCATCTGTCACTCCGTTTAGTCCACAGAGTTCAACATCCTGAAGCTGATGACAGAACTTTCCCAAGAAAGCGAGACTTGCATCCCCAA…
12	Chr5-12	Chr5	PERL0942078	A/C	AGTAACTGCAGGAAGTATAGTAACGTTAGT	TCATGGTCAAGTAGTTCGATCGTCACTTAT	TATAGTAACGTTAGT[A/C]TCATGGTCAAGTAG	9661820	10497616	835796	GGTATTTTTTTTTCTTCTAAAATATTGAGTTTCTTGATTGGCAGCTGTATATTGGAACTTATGCTATAGGCTTGGGAGGCTTCCTTGGGTAATTATGTCTGAGGTACATAATTTTAGCTTCACTTTTATTTTCAATGCAGAAAATAAGTATTTGTTTTGTAAATGAAGTAATTATATGTATAATTTTTGTTGTGTGCAGATATTTCCAATGAATATAAAAGTAACTGCAGGAAGTATAGTAACGTTAGT[A/C]TCATGGTCAAGTAGTTCGATCGTCACTTATGCTTTCAACTTTCTGCTCGAGTGGAGCACTCAAGGTATCTTTCTTATTTTTGATCCTCTTTTAAGAAACTTTAATCCATAGTTTCATTTAGGTTATAAATTATCTAGGCAAAAAA…
13	Chr5-13	Chr5	PERL0952966	G/A	CCTTGGTTTGTAAATGGGTGGATAGTCACA	TGGATCAATGGAAACCAAACCCAAGACCGG	GGGTGGATAGTCACA[G/A]TGGATCAATGGAAA	10497616	11445804	948188	TGGAAATCGAAGATCTCATCGAAGAGAACTCTATGAATGTGATTGTAAGATGCCTCAACCCGATGGCCCACAAGGTTGGAGGTCTGGTTAAAGCTCTTCCACCTCTCTGGGGTATGGAAGACCGAGTGCGTGGGAGAGGGATTGGAGACGACCAGTGCGTGGGAGAGGGATTGGAGACGACCGAGTTCAAGGGATCTGTACCATGTGTTATATCGCGACCTTGGTTTGTAAATGGGTGGATAGTCACA[G/A]TGGATCAATGGAAACCAAACCCAAGACCGGATTTCTTGCAAAAGATTCTTTTCTGGGTGCCATTAAAGGTATCCCCATCCACTGGCTCAAAAGACAAAGGTGGATAGCATTATTGGGCCTCTAAGCAAAATTGATGCTGTAGAATT…
14	Chr5-14	Chr5	PERL0962018	C/T	CATTTGACTTTATTATGACTAACAAAAGAT	GTGACCTGGCAGATCATGGTTTCTAGCAAA	TGACTAACAAAAGAT[C/A]GTGACCTGGCAGAT	11445804	12437390	991586	gcatgacagatcatcaaatattaaagttttgttcacctcatgagaggttttacttactatgtctgatatgcatttgactttattatgactaacaaaagat[C/A]gtgacctggcagatcatggtttctagcaaaccgcagaaaatttgatcaatctgaaaaggtataaaatgttatgaacagatgtagccaagtcatcacgtaa
15	Chr5-15	Chr5	PERL0968441	C/T	TCAACCCAAAGTAGAGAGGAGTTCGGAGTA	CTAGCCATAATCTTCTAGAATTCGAGGACG	GAGGAGTTCGGAGTA[C/T]CTAGCCATAATCTT	12437390	13469056	1031666	CGAAACGAGTTCGATAAGCTTGTAGTTCAAATCTAAAAATAAAATTTTCAACTTGGATAAGCTGAGGAAAGCTATGTTTTTTAAGTTGTTCGAACAAAGGAATGATAATATTATCACTTAAAAAATTACAAAAGATCTTAGATTTCATTTTTTTGTTGGGTAGACGTGGAGGAGCCATAAACGATGAAGAGAGCCCAAGAAAGAGATGCAAGGTATGATCAACCCAAAGTAGAGAGGAGTTCGGAGTA[C/T]CTAGCCATAATCTTCTAGAATTCGAGGACGAAATCTTTTAAGGAGACGAGAATGTAATACCCCTGACCATGACTAGTAATACGTCGGACGGTCGCGAACGTAGAAGTGCGATCGTAACTTAGAAAAAATTTCGAAAAGAAAAATTA…
16	Chr5-16	Chr5	PERL0976568	A/G	TTTCTGTCGAAGATATTTTTCTTCGATTTC	GACATCCTCTGCCATCTCGCATATGCCACT	TTTTTCTTCGATTTC[A/G]GACATCCTCTGCCA	13469056	14092826	623770	CCAACTCCTCTCTTGACCATTCAACATAATCCGGAGGTTTGACAGTGAGGAAATCCTTAAAATACCTCTCCGCTTCAGCCTTGATCTGTTCTTGGTTTGATGCAGTAGCTCCATTTTCACACTGAATCTCCTTAATATTGTTTCTAACCTCCCTGCTTTTTGCTGCATTATAGAACATTTTATTGTTCTGGTCCCCTGCTGCCATCCAGTGAAGCTTTGCTTTCTGTCGAAGATATTTTTCTTCGATTTC[A/G]GACATCCTCTGCCATCTCGCATATGCCACTGCCTCTGCATCACAGATTGAGTTGTTGGAGCCATCATTGTTGCAGTTTGTAATTCGCAGAGCTTCTTGTACGCCTCTTTTGTTTTTATCGATATGTCTCCAAGTAGTTTTTTCC…
17	Chr5-17	Chr5	PERL0984747	T/C	CATCACTGAGTGACCATCCATAGCTACCTT	ATAAATGGATGAATAATCGGATTATTATAA	ATCCATAGCTACCTT[T/C]ATAAATGGATGAAT	14092826	14841261	748435	ATGAATACATCACATCATGGAGGGTTGCCACGACAAGGTCATGGGAGCTGAAACTGGAGTTATAACAATGCTTAGGTTCAAGACAAACAAACGTACCTCTCCACCTTTTGGACTTGAAGCTGGTGTCAACTTCGTCCTCCAGAAGGAAAGTCACAAGATCACTGGGTTCCATGGAAAGTCCAGTACTATGCTTCATCAGATTGGGGTTCATGTCGTTCCCATCACTGAGTGACCATCCATAGCTACCTT[T/C]ATAAATGGATGAATAATCGGATTATTATAATCCTCTGTCAAAGTTAGGTTTTGTTACTTTCACATGATTTTCCTTTAGTTGTTATTTGTGTTCCATTATGCATCGTTAACGTATTTTCACTTTTCAGATAATAAAAAGACAATTA…
18	Chr5-18	Chr5	PERL0993225	G/A	ACTATCTGATCACTTTTCAAAGAAGGCACG	ATTGGTATTTCAGAGTTCAGAAAACTCAAG	TTCAAAGAAGGCACG[G/A]ATTGGTATTTCAGA	14841261	15702358	861097	GAGGAACTGAGGCCAAGGAGATTGTGAGGAAGATCAAAATGTTGGTTACAGAACCGGAATCAAACCACAGGATGGTTTTAAGTATCGTAGAGAAGAGTTTGATCGTGGCTGGTATGATTGTTTGAAGAGTTTATCTTCGTTGGAAGTTTAAAGATCTTTGCTTTTACTCAACTTGAAGATAGGTCCAGAGAGATTGCAATCAGACGAGTCAACGTCTTACTATCTGATCACTTTTCAAAGAAGGCACG[G/A]ATTGGTATTTCAGAGTTCAGAAAACTCAAGCCATTGCTCATCTCTTGCCTTAAGGAAGGAGGAATCTCTGACAGTATGTTCAAAGTCCTAGGTAGGTGGTGAACCATGTTGCGAATGAAACGTTTGTCTTTCAATATGAGACATGG…
19	Chr5-19	Chr5	PERL1008140	A/G	TATATGTTCGGTTTTGGTTCGGGTCCTTTC	GGTTTAGGTCGCTTTGTATATAGATTTCAG	GGTTCGGGTCCTTTC[A/G]GGTTTAGGTGCTTT	15702358	16554491	852133	AGCCTCAACTTTTATATACTATAGATTGCATAATTCTTCTTGTGATAATATTATTGATCTTTTCTACAATAATACAATTTGTTGTCTTGTCTTCATTGTTTAGTCCACATAACAAATTAGGGCCAGCATTGGGATATGCGAGTGGGTTTGGGTAAAAGCCGATTAGGTACGGATTCTTTGGTAGAAGATTTAGAACTCAATATATTAAATAAAAAATATATGTTCGGTTTTGGTTCGGGTCCTTTC[A/G]GGTTTAGGTGCTTTGTATATAGATTTCAGAACAACTTAATAAATTATCGGATAAATACCCATATTTTCGGGTAAATACTCGATTTCAGAGTAAAAGTTTGGGTATTCAAGTAAAATATTAAGATATTTTTGGGTTCAGATTTTCGAGT…
20	Chr5-20	Chr5	PERL1018083	G/A	CTAGTAAACCTTGACAGTTGTTCTGACATG	GTCTTCTGGTATCTGCAGGCACTTTATGTC	AGTTGTTCTGACATG[G/A]GTCTTCTGGTATCT	16554491	17421475	866984	ATGAATATATGCTTTTTTGCATTTTCTGAAAATAATATCTGAGATTGTTAGATATCTGATCTTTATGTTAGTTTCATCTGATGCACTAGAGTCCATGAATTTTATGTAGTCTGGAACCTTGAAATATTGTAAGCATCAATATAGGTTCTTTTTTTAGTGTGCTTTTCTAATTTGGAAAATGCTCTAATAGAACCACCATGGAAAGTCTATGGAATTGGAGCTAGTAAACCTTGACAGTTGTTCTGACATG[G/A]GTCTTCTGGTATCTGCAGGCACTTTATGTCATGAACCCTAACAAGTTCAGAGCCTGTGAGTTTCTGATTCGTTTCCATGAACAACAACGTGGGGATAAAATCATTGTCTTTGCAGACAATCTTTTTGCGCTTACAGAGTATGCG…
21	Chr5-21	Chr5	PERL1032274	G/T	AATCGTTTCGAGGCTTTGCTTGCCGCGATC	ACATAATCTCCAAGAAACAAGTAGTTTGAA	TTGCTTGCCGCGATC[G/T]ACATAATCTCCAAG	17421475	18298046	876571	GGGAGAGCCCACCATGCATACAAAAAATCCGCTCATCGATGAGTGCAGCGACGGGGAGACAGTTGAAGCAATCGTGAAGATTCGCCAAATCTTGACACTGAATCTACGTTTACACTCGTCATAGAAGCCGTAAATACGATTGATTGATGCACTTTCATGGTTTCCTCTGAGAAGGAAGAATTTTCAGGGAACTTAATCTTGTAAGCAAGTAAAAGACAAATCGTTTCGAGGCTTTGCTTGCCGCGATC[G/T]ACATAATCTCCAAGAAACAAGTAGTTTGAATTAGGAGGGTATCCGCCATGTTCGAATAGTCTCAAGAGATCCGGATATTGTCCATGAATGTCCCTGTTTATTATTTGTTTAACCAAAAGATTACTAGGAGCACAATCTCAGAAAAG…
22	Chr5-22	Chr5	PERL1048471	C/G	ATGCCTTATAGTCAGCTTCAAAGTCTCTGT	TTGGAACTAAGGTAAAGGTTACATTCCGAG	CTTCAAAGTCTCTGT[C/G]TTGGAACTAAGGTA	18298046	19186246	888200	AACAAATTAACCTTTGATGTTAATCCTAGGCGTTTGAGAATATGTATAATCTTAGACTGTTGAAGATCTATAGTACAACTCCGAAACTGCTCAAGAATCTCTTACTAGGAACTTCGCTCTTTGCCTTATGAGCTCAGGCTACTCCACTGGGAGAAGTATCCGTTGCAATCGTTGCCTCAAGATTTTGACACTCGGCACCTTGTTGAACTCAATATGCCTTATAGTCAGCTTCAAAGTCTCTGT[C/G]TTGGAACTAAGGTAAAGGTTACATTCCGAGAGAACCGCAAATTGTTTTTTTTTTTAGTTAAGCTATTTATGTGCTTTGTTTTGTTTTGCAGAGCCTAGCCAAATTAAAGATGATAAATCTTAGCCACTCTCAGAAACTACTTGAAGTTGAC…
23	Chr5-23	Chr5	PERL1060855	G/C	TTTGTTTATTAATTCTGTCATCTTAGGCGA	GATTCCACGCTTAGAGACTCGAGATTTGCA	TGTCATCTTAGGCGA[G/C]GATTCCACGCTTAG	19186246	20092017	905771	CTCCACTATCCCATTCAAAGCCTTATATATGAGATCATCATCGATTTTCTTATAATGGACGTTGATGAAGATTCGGGCAGTTTTCTATATCGACTTTGTTCAGCTTCAGTTTTGGAAAAGAGACTTGACTCCCATAGATGCTTCCTAGTTCCTTCAAATAATGTAGACGAAGGACTTGTAGCTCTTGAAAAGGATCAACCCCAACACCTTAGCTTTCTCTTGTTTATTAATTCTGTCATCTTAGGCGA[G/C]GATTCCACGCTTAGAGACTCGAGATTTGCAGCATACATCAGCCATGTCAAATCCTTTAGATGTATGCATGAGTTTATTACCACAGCTGAGAGATCCTTGAACCATGGATTGCTTGGAGTGATTTCACTGGATGATGTGGATGGAGA…
24	Chr5-24	Chr5	PERL1070817	A/G	GTCACATTGTTCATCTTCTGTATGGCGCTC	TAATCCGACCTCCAAGCTCCGCCAACACCA	TTCTGTATGGCGCTC[A/G]TAATCCGACCTCCA	20080175	20924895	844720	AACCTATTTAATCGAAATTAGACATGCAGAATCGCGGTAAAGCCTAAGACCTGCTCAATGATACGACGCTTGTTATGGCCGGCTGCTAGATCCTCAAGGTTGACGATTTTCTTAATATTGGTCTGCATCTCCTTCACAAGGGGGAAAGAAACATCGGACTGGAGCAGAGCCGAGTGATCTCGTTCAAGCAATCATTCAGAGCCTTTTCATCGATTATTGTCACATTGTTCATCTTCTGTATGGCGCTC[A/G]TAATCCGACCTCCAAGCTCCGCCAACACCATTTTCGCTGCTCTCTGTATTCTTCTACCTCAAATTAGGTTGATCTATATATCTGTTGTCGGATTTTGGAAGATCTAGCGAGACGGGAGAAGCTGAGTATCTTTTTTTTTTTTTGGG…
25	Chr5-25	Chr5	PERL1078138	T/G	ATCACATCACGTGTCACGTACCTCACATTT	CTTAGGCTTAAATAGCGGAATAAACTTGTA	ACGTACCTCACATTT[T/G]CTTAGGCTTAAATA	20924895	21804982	880087	AGAGTCCGATTCAATTGATCAAAGAGCTTATATGAAAACATGGCTTATATAGCTTCAAACAATAAATTATTTGTAAAATGCCAACCTATACAAAAATCATGTATATGTAATATTGTAATGCATGATAGACCACTTAGCAAATAATTAATTATTTGGGAAATTAGAAGATCGATAAGGAACGAGTTATTCCTCCAAAAGAGGAGATCTAATCCATGTTCATCACATACGTGTCACGTACCTCACATTT[T/G]CTTAGGCTTAAATAGCGGAATAAACTTGTAATAATGTTTTAGTCTTGTTGAAGGCATTTAAAGATTTATTTTCTCTTTTCACAATTCACACTATACATTATTTCGGAACTTATATATCTCCTTTCACACACTAATGAAGTGCCTCGT…
26	Chr5-26	Chr5	PERL1086353	A/C	TTTTGTCTGGTCATTAAGCTCTTGATTTTG	ATCACTTCCGGGAGATTTGTCTCTAGTTAG	AAGCTCTTGATTTTG[A/C]ATCACTTCCGGGAG	21804982	22653398	848416	ATTACGATATCTCTGTTATGGAGGTTGATGTATTTCTCGGCTACGTGCCTCTATGATCAGTCTATTAACCATGTTCCTCTTCTACATATGTGGTGATTTGGGGAAAGACATATCAGTTTTATGTAAAAACCTTTCGTTTTTGTAAATTGTAGTGGATCTTCAAACCCTAAGCTTGAACATGAATTAAGTAGGTTACTTTGTGATTTTTATGCTTTAACGTTTTGTCTGGTCATTAAGCTCTTGATTTTG[A/C]ATCACTTCCGGGAGATTTGTCTCTAGTTAGATTCCACTTTTGGTTAAGTGTTGTCTTGATTATGATGAAGAGAAAAAAGAGAATGAGAGCGTTAGAGAGTAAATTATGATGAAGATGAGCGTTGCAGCCAAGTTGAACAAACTCG…
27	Chr5-27	Chr5	PERL1093754	C/T	GGTATCTTCAGTTGCGGCACAGATCGTGAC	CTTCCGCTAGGGAAACTCATGGCAAAGACG	GGCACAGATCGTGAC[C/T]CTTCCGCTAGGGAA	22653398	23562130	908732	TAAGAGTGTGTGTTTGGATTGAATTTTAACGTGCAGGAGAAGAAGAGGTGTTGGAGGAGGAGAATGATAATCCGATTGAAGAAGTCCGGTTAACGGTACCGATAACCGACGATCCAACACTACCGGTGCTAACGTTTCGAACATGGACTCTTGGACTTTTCTCTTGCATATTGCTTGCCTTCGTGAACCAGTTCTTTGGTTTCCGGTCGAACCAGCTTTGGGTATCTTCAGTTGCGGCACAGATCGTGAC[C/T]CTTCCGCTAGGGAAACTCATGGCAAAGACGCTACCGACAAAGAAATTTGGGTTTCCCGGGACGAATTGGTCGTGGTCTTTTAACCCTGGTCCGTTCAATATGAAGGAACATGTTCTTATTACAATATTTGCTAACACCGGAGCT…
28	Chr5-28	Chr5	PERL1100170	A/C	ACGTCGTGACATTGTTAGCTAGCTCGCCGG	GCAAAATTCAGTCTGTGAAACTTTCGGAGA	TAGCTAGCTCGCCGG[A/C]GCAAAATTCAGTCT	23562130	24380376	818246	TCAAAACACGGTGGTGCCACACGTTGTATCATATTGCACGGCTTCCCATTTCTTTACTAACAATGACTTCTTGTGGAAGTAGCTCATAATAAACATTGCTTGACGACGATGATGATGAAAGAATGGTGGAGAAACGACGACTCACTCCACAAAGGGATAGACATTAATGGGCTTAAAATGTATTGGGCTTTATTTATTAGGCCCATTAAGCACCGCCGAACGTCGTGACATTGTTAGCTAGCTCGCCGG[A/C]GCAAAATTCAGTCTGTGAAACTTTCGGAGAAGAAGGGATGTCGAGAGGATCTCGATTCGTTAGGGCTCCTGGGCTCTTACTCTGTCGCGTTAATCTTCAACCTCAACCCAAAATCCCATCTTTTTCCTACAGTCTTCGCTCTGAT…
29	Chr5-29	Chr5	PERL1107670	A/T	TAAGAAGATTTCAACAATAATTGACAAGAA	GCAGTTGAGTGCTTTTGTTTGTATATGAAT	AATAATTGACAAGAA[A/T]GCAGTTGAGTGCTT	24380376	25222183	841807	TCTGCAAGAGCCAGATGCAAGGAAGCGCACTCTTCGATTCTCATCGTGTAACAAGCCTCCATTTATGAGAACTGGGACGAGAAAAATCGTTTGTAGCCACCATTCCACCAGCATGCCACCAACACACGAACGTATTGAAGTTTGTTGACATAAAGGTCAGAAACAGAGCACAGTCACCACTGTGGTCCTTTAAATCCCATTGGAGTCATAACTCTTAAACTAAGAAGATTTCAACAATAATTGACAAGAA[A/T]GCAGTTGAGTGCTTTTGTTTGTATATGAATCCCACTTGTTATGTTTTATCCAGTTTAATACTAAGTTCAGAAGAGAATGGTGAGCACGTAATTCTTCATTATTTCATTAGTACACCATGTTTTGCCAGAAGGACCGAGCTTAAC…
30	Chr5-30	Chr5	PERL1112530	C/G	TTTGGTCTTGGTCTGGACAACTCTTATCGG	AGTCATGGAGGGTCTAGTTACCTTAATATT	GACAACTCTTATCGG[C/G]AGTCATGGAGGGTC	25222183	26086375	864192	TGTAGACTAATTTTGTCTCTTTTTCTGTGATCATTTCTGGACTTTTCTTGCTTGTTCCTTCTTTTCCTCTAAATTAAATTATATACATTGCTTCCTGTCAGAGAGGAAATATTTTGAGGACTTAACGCACCTGTTAGGTGTCCAAGTACAAGAAATGAAGTCCTTGAGCAATAATATCCGTAAGCTTGAAGGTAAGTATTAAGCTTTACTGAAACAGAGATTTGGTCTTGGTCTGGACAACTCTTATCGG[C/G]AGTCATGGAGGGTCTAGTTACCTTAATATTGGTTGATCTTAAGATCCATTGTTAAAGCTTCTCTTACTTACTTTCAGGGCAATCCAACAACATCCCAAAGATTTATTCAGCTGATCAAGAGGTTTATAATGGTTCGGTCACTAC…
31	Chr5-31	Chr5	PERL1118841	G/A	GAAAGCGTAGGCATTACCAGCAACTCCATC	GCTAAACCTACCTTCTTCACCAAGCCACTC	ACCAGCAACTCCATC[G/A]GCTAAACCTACCTT	26086375	26965212	878837	TAAATTATATCTCATAACCAGGAAACTTAGAATCTACCGGGACACAAGATCGAACCAGAGGCATACTGGTCCAGCTAGTCCCCGGAAAGCGAATAATCATGTTCTGTTTCTTGGCTTGTCATATTCACGAGCTCTATCGCATCACGGCACAAGTAACTCGCAAACGCTTTTGCTCTCTCTTCATATACAACATCTCCGGTTAAGCGATAAAGGGATAAGAAAGCGTAGGCATTACCAGCAACTCCATC[G/A]GCTAAACCTACCTTCTTCACCAAGCCACTCTTCCACACTACTTCTCCTGCTTCAATGGCTGCTTCGCGGAAATCCCTTTCCTTGGGAAACACCTGAGATGCTTTAGCCAAAGTAATGGCCATGCCGGTTGCTCCATGAGCCCATTG…
32	Chr5-32	Chr5	PERL1126141	C/T	ATTAACATGCACTTACCGCATTATCAGCGC	ATCTTGGTTCGGATTCGGATCCGAATTCGG	CCGCATTATCAGCGC[C/T]ATCTTGGTTCGGAT	26965212			GGCTCCTCCTCATAAACCCATCTCCCCCGTTTTCTCCGGCGACCTATAAGATCGGTCGAATTAAATTAAGCATTCGTACATAAATGATAAAAGGATAAAGCGATCAGAGTAATGTGACCAGGACAGTCATCTATAAATATCTTATTCATCATGTCACAACTAGAACTAAAATTAAGGATCCATTTTAAATGTTAAAAAGAAAAAATTGGACGATGAGAGTATTAACATGCACTTACCGCATTATCAGCGC[C/T]ATCTTGGTTCGGATTCGGATCCGAATTCGGGTTGACTTTGCCCGTTTCCTGATCCAGCTTCTTCTTCCTGTGTTTCGTCTTCTTCTTCGTCAAGTCAAGCCCTCCTCCTTCTTTCAATAACTTGCCAAGCTTCACACATTTTTC…
