# Supplementary material for: Recombination suppression in heterozygotes for a pericentric inversion induces the interchromosomal effect on crossovers in Arabidopsis
Source: Plant J. 2019 Oct 7;100(6):1163–75. doi: 10.1111/tpj.14505 (PMC6973161; doi:10.1111/tpj.14505)
Supplement: Supplementary file 13 — Table S2. Interference strength measured by fitting the data to a two‐pathway Gamma model. [file TPJ-100-1163-s013.xlsx]

## Sheet: TabS2
Table S2
Chromosome	Male/Female	Mutant/Control	nu	nu_Inf	nu_Sup	p	p_Inf	p_Sup
1	Female	Control	32.0054	8.8251	49.7538	0.2275	0.1409	0.2896
2	Female	Control	65.6389	17.4551	65.6389	0.2494	0.0238	0.3165
5	Female	Control	9.2562	3.0888	23.4939	0.1657	0.0252	0.2263
1	Female	Mutant	16.1858	5.7412	39.1352	0.2173	0.1297	0.2717
2	Female	Mutant	30.2867	2.7642	49.8024	0.1903	0.0486	0.2559
5	Female	Mutant	49.2497	12.7459	55.3443	0.2311	0.1468	0.2898
1	Male	Control	9.5314	5.3561	13.9277	0.1486	0.0654	0.1887
2	Male	Control	14.3046	5.195	32.0998	0.1639	0.0652	0.2197
5	Male	Control	11.4667	6.616	17.7189	0.1425	0.0745	0.1852
1	Male	Mutant	6.9446	3.6652	9.4075	0.1693	0.0423	0.1998
2	Male	Mutant	11.249	5.3662	19.286	0.1699	0.0726	0.2193
5	Male	Mutant	9.656	4.7851	14.0042	0.1739	0.0695	0.2057
